# Supplementary material for: Two glycosyltransferases involved in anthocyanin modification delineated by transcriptome independent component analysis in Arabidopsis thaliana
Source: Plant J. 2011 Oct 14;69(1):154–67. doi: 10.1111/j.1365-313X.2011.04779.x (PMC3507004; doi:10.1111/j.1365-313X.2011.04779.x)
Supplement: Supplementary file 5 [file tpj0069-0154-SD1.cdt]

GID	GENE	NAME	GWEIGHT	IC1	IC2	IC3	IC4	IC5	IC6	IC7	IC8
EWEIGHT				1.000000	1.000000	1.000000	1.000000	1.000000	1.000000	1.000000	1.000000
GENE322X	At5g49330	AtMYB111 (myb domain protein 111); DNA binding / transcription factor	1.000000	1.751137	-0.499097	0.554755	1.190503	-0.667507	1.551726	0.402110	0.140748
GENE28X	At4g15440	CYP74B2__HPL1 (HYDROPEROXIDE LYASE 1); electron carrier/ heme binding / iron ion binding / monooxygenase	1.000000	1.848091	-0.979174	-0.712226	4.029390	0.208104	2.319823	0.916631	1.794477
GENE31X	At4g15210	AT-BETA-AMY_ATBETA-AMY_BMY1_RAM1__BAM5 (BETA-AMYLASE 5); beta-amylase	1.000000	3.451586	-1.830397	-0.959724	2.675869	0.896404	2.035846	1.363292	0.796997
GENE1556X	At2g21590	APL4; glucose-1-phosphate adenylyltransferase	1.000000	2.225607	-0.301712	-0.089049	1.251512	0.721972	1.017961	0.250985	0.213854
GENE177X	At5g28030	cysteine synthase, putative / O-acetylserine (thiol)-lyase, putative / O-acetylserine sulfhydrylase, putative	1.000000	-0.259517	-0.684708	-0.481865	0.365268	-0.178264	1.008407	0.359045	0.084582
GENE666X	At4g39210	APL3; glucose-1-phosphate adenylyltransferase	1.000000	-0.174306	-0.636805	-1.663246	1.546530	-0.275308	2.782946	1.341597	0.749786
GENE1080X	At3g21750	UGT71B1 (UDP-GLUCOSYL TRANSFERASE 71B1); UDP-glycosyltransferase/ quercetin 3-O-glucosyltransferase/ transferase, transferring glycosyl groups	1.000000	0.851822	-0.867596	-1.673442	1.571843	0.167542	2.640458	0.119598	0.432213
GENE1683X	At1g62540	FMO GS-OX2 (FLAVIN-MONOOXYGENASE GLUCOSINOLATE S-OXYGENASE 2); 3-methylthiopropyl glucosinolate S-oxygenase/ 4-methylthiopropyl glucosinolate S-oxygenase/ 5-methylthiopropyl glucosinolate S-oxygenase/ 7-methylthiopropyl glucosinolate S-oxygenase/ 8-methyl	1.000000	0.939195	-0.167133	-0.827014	0.958597	-0.335611	1.153686	-0.343247	0.781033
GENE681X	At4g37980	ELI3-1 (ELICITOR-ACTIVATED GENE 3-1); binding / catalytic/ oxidoreductase/ zinc ion binding	1.000000	-0.153494	-2.146250	-1.451826	1.640006	0.319656	0.359058	1.971401	1.038441
GENE115X	At5g19470	atnudt24 (Arabidopsis thaliana Nudix hydrolase homolog 24); hydrolase	1.000000	-0.207847	-0.151230	-0.182400	1.248940	0.470381	0.063428	0.185059	0.301567
GENE822X	At4g23600	JR2__CORI3 (CORONATINE INDUCED 1); cystathionine beta-lyase/ transaminase	1.000000	-0.754657	-1.310509	-2.075843	5.597567	3.026019	1.564386	-0.381290	0.391876
GENE645X	At3g45140	ATLOX2__LOX2 (LIPOXYGENASE 2); lipoxygenase	1.000000	0.788714	-3.289197	-1.143730	4.446649	1.941787	1.176226	1.734246	2.447413
GENE942X	At1g19670	ATHCOR1_CORI1__ATCLH1 (ARABIDOPSIS THALIANA CORONATINE-INDUCED PROTEIN 1); chlorophyllase	1.000000	0.927887	-2.073431	0.020762	3.075409	0.457045	-0.081409	-0.062135	1.401834
GENE1525X	At1g54040	ESR_TASTY__ESP (EPITHIOSPECIFIER PROTEIN); enzyme regulator	1.000000	0.650168	-1.816214	0.547207	2.461584	0.730735	0.968331	0.211988	0.479242
GENE40X	At4g17090	BAM3_BMY8__CT-BMY (CHLOROPLAST BETA-AMYLASE); beta-amylase	1.000000	-1.506599	-2.449450	0.127743	3.211994	-0.680139	0.961198	0.221025	0.493539
GENE1706X	At2g20340	tyrosine decarboxylase, putative	1.000000	-0.342186	-0.436125	-0.084782	1.524696	-0.550154	0.372275	0.079190	0.672795
GENE277X	At5g55070	2-oxoacid dehydrogenase family protein	1.000000	-0.042462	0.668827	-0.306841	1.439898	-0.290822	0.544784	-0.186722	-0.253163
GENE74X	At4g14090	UDP-glucoronosyl/UDP-glucosyl transferase family protein	1.000000	-1.082066	0.274041	-0.530117	3.044496	-0.695715	1.807008	-0.955127	-0.226307
GENE284X	At5g54060	UF3GT (udp-glucose:flavonoid 3-O-glucosyltransferase); transferase, transferring glycosyl groups	1.000000	-1.084326	0.395012	-0.515289	2.771518	-0.746088	1.679490	-0.448075	-0.590033
GENE1678X	At1g03495	transferase/ transferase, transferring acyl groups other than amino-acyl groups	1.000000	-0.683690	0.218420	-0.708085	3.228998	-1.416022	1.761235	-1.011641	-0.352599
GENE1024X	At3g29590	AT5MAT; O-malonyltransferase/ transferase	1.000000	-0.501129	0.416995	0.007812	2.041191	-0.271920	0.687635	-0.343237	-0.450135
GENE76X	At1g56650	ATMYB75_MYB75_SIAA1__PAP1 (PRODUCTION OF ANTHOCYANIN PIGMENT 1); DNA binding / transcription factor	1.000000	-0.551527	0.062145	-1.725947	1.830314	-0.469235	1.593926	0.083268	-0.264475
GENE1262X	At1g66390	ATMYB90_PAP2__MYB90 (MYB DOMAIN PROTEIN 90); DNA binding / transcription factor	1.000000	0.089517	0.222054	-1.722039	1.855719	-0.179143	1.092945	-0.212393	-0.005166
GENE438X	At5g17220	GST26_TT19__ATGSTF12 (ARABIDOPSIS THALIANA GLUTATHIONE S-TRANSFERASE PHI 12); glutathione transferase	1.000000	-0.598142	-0.493424	-1.078135	2.318803	-2.491925	3.947481	-0.391472	-1.160320
GENE366X	At5g42800	M318_TT3__DFR (DIHYDROFLAVONOL 4-REDUCTASE); dihydrokaempferol 4-reductase	1.000000	-2.025675	-0.139634	-0.594069	2.587675	-2.671927	3.108127	-0.988940	-3.067516
GENE825X	At4g22870	leucoanthocyanidin dioxygenase, putative / anthocyanidin synthase, putative	1.000000	-1.433603	-0.397442	-0.252896	2.351320	-2.279802	2.784439	-1.120096	-2.371040
GENE1098X	At3g21560	UGT84A2; UDP-glycosyltransferase/ sinapate 1-glucosyltransferase	1.000000	-0.896256	0.740666	-0.712714	2.179982	-1.945739	2.957221	-2.074097	-2.683331
GENE1092X	At3g23580	RNR2A (RIBONUCLEOTIDE REDUCTASE 2A); ribonucleoside-diphosphate reductase	1.000000	0.528999	-0.268854	0.129460	0.968218	-0.451156	0.589206	-0.189466	-0.618935
GENE382X	At5g38830	tRNA synthetase class I (C) family protein	1.000000	0.422164	0.503408	-0.246831	0.417559	-0.447077	0.323153	-0.365472	-0.317398
GENE1819X	At2g34630	GPPS_GPS1__geranyl diphosphate synthase, putative / GPPS, putative / dimethylallyltransferase, putative / prenyl transferase, putative	1.000000	0.446634	0.502782	-0.404445	0.990806	-1.247136	0.596505	-0.522885	-0.410510
GENE1353X	At1g06000	UDP-glucoronosyl/UDP-glucosyl transferase family protein	1.000000	1.656821	0.696734	0.559625	2.479826	-3.181556	3.082856	-1.750310	-0.509876
GENE631X	At3g46670	UGT76E11 (UDP-GLUCOSYL TRANSFERASE 76E11); UDP-glycosyltransferase/ quercetin 3-O-glucosyltransferase/ quercetin 7-O-glucosyltransferase/ transferase, transferring glycosyl groups	1.000000	-0.071191	-0.850904	-1.382769	2.034953	0.580166	1.094019	0.274840	-1.178683
GENE812X	At4g23990	CSLG3__ATCSLG3; cellulose synthase/ transferase/ transferase, transferring glycosyl groups	1.000000	1.101274	-0.564151	-0.810473	1.876251	0.476746	1.151038	-0.166085	-0.960976
GENE1082X	At3g21760	UDP-glucoronosyl/UDP-glucosyl transferase family protein	1.000000	-0.199546	-1.149742	-0.637094	0.804755	0.407423	1.875485	0.164080	-1.441161
GENE79X	At1g56710	glycoside hydrolase family 28 protein / polygalacturonase (pectinase) family protein	1.000000	-0.301249	0.129556	0.114893	0.357675	0.755580	0.517320	0.429897	-0.650459
GENE1795X	At2g19860	ATHXK2__HXK2 (HEXOKINASE 2); ATP binding / fructokinase/ glucokinase/ hexokinase	1.000000	0.052074	0.130100	-0.326161	0.791463	0.975106	1.228965	-0.083959	-0.800052
GENE1648X	At1g09795	HISN1B__ATATP-PRT2 (ATP PHOSPHORIBOSYL TRANSFERASE 2); ATP phosphoribosyltransferase	1.000000	0.048619	-1.091596	0.222917	1.844579	1.992574	0.771696	-0.041875	-1.441313
GENE255X	At5g58310	ATMES18__MES18 (METHYL ESTERASE 18); hydrolase/ hydrolase, acting on ester bonds / methyl indole-3-acetate esterase	1.000000	-2.848384	-1.312386	0.666773	1.168518	0.332997	2.552844	2.108747	-0.212959
GENE905X	At4g03060		1.000000	-1.794607	-0.500048	0.511072	0.484102	0.792978	1.487133	0.647581	0.113848
GENE1268X	At1g70730	phosphoglucomutase, cytoplasmic, putative / glucose phosphomutase, putative	1.000000	-1.258771	-0.283716	-0.229070	0.556568	-0.182808	0.894546	0.503860	-0.438043
GENE1365X	At1g01390	UDP-glucoronosyl/UDP-glucosyl transferase family protein	1.000000	-1.562883	-0.144589	0.034991	1.069437	-0.157370	0.977441	0.360158	-0.512853
GENE1764X	At2g32290	BMY5__BAM6 (BETA-AMYLASE 6); beta-amylase/ catalytic/ cation binding	1.000000	-2.229643	-0.401574	-0.535342	1.256326	0.644124	1.868449	0.703806	-0.210898
GENE1642X	At1g04710	KAT1__PKT4 (PEROXISOMAL 3-KETOACYL-COA THIOLASE 4); acetyl-CoA C-acyltransferase/ catalytic	1.000000	-0.163641	-0.114987	0.317533	0.846735	-0.078633	0.738952	0.706089	-0.318794
GENE1731X	At2g01290	ribose-5-phosphate isomerase	1.000000	-0.766679	-0.607482	0.322563	1.362580	-0.125226	1.846114	0.418500	-0.343272
GENE93X	At1g48850	EMB1144 (embryo defective 1144); chorismate synthase	1.000000	0.536996	0.676033	-0.084686	0.659259	-0.923941	0.341734	-0.299285	0.646546
GENE1169X	At3g06350	EMB3004__MEE32 (MATERNAL EFFECT EMBRYO ARREST 32); 3-dehydroquinate dehydratase/ NADP or NADPH binding / binding / catalytic/ shikimate 5-dehydrogenase	1.000000	0.354529	0.498179	0.203111	0.153220	-0.845347	0.209231	-0.240742	0.651837
GENE210X	At5g65720	ATNFS1_ATNIFS1_NIFS1__NFS1; ATP binding / cysteine desulfurase/ transaminase	1.000000	0.268087	0.230514	-0.372895	0.201350	-0.558626	0.524167	-0.637138	0.249738
GENE175X	At1g48860	3-phosphoshikimate 1-carboxyvinyltransferase, putative / 5-enolpyruvylshikimate-3-phosphate, putative / EPSP synthase, putative	1.000000	0.773197	0.350188	0.063349	-0.040812	-1.153600	0.090773	-1.202972	0.597068
GENE1866X	At2g30490	ATC4H_CYP73A5__C4H (CINNAMATE-4-HYDROXYLASE); trans-cinnamate 4-monooxygenase	1.000000	1.331813	0.411358	-0.364674	-0.583086	-2.871398	0.017251	-1.896442	0.744453
GENE1433X	At1g22410	2-dehydro-3-deoxyphosphoheptonate aldolase, putative / 3-deoxy-D-arabino-heptulosonate 7-phosphate synthase, putative / DAHP synthetase, putative	1.000000	0.647519	0.510852	-0.674876	-0.085050	-0.938037	0.000782	-0.598794	0.749918
GENE649X	At3g44720	ADT4 (arogenate dehydratase 4); arogenate dehydratase/ prephenate dehydratase	1.000000	0.669616	0.374976	-0.690012	1.607672	-2.712507	-1.169363	-1.878381	0.576470
GENE421X	At5g22630	ADT5 (arogenate dehydratase 5); arogenate dehydratase/ prephenate dehydratase	1.000000	0.778613	0.908987	-1.196414	-0.263609	-1.946339	-1.035979	-0.661956	0.537248
GENE1458X	At1g48320	thioesterase family protein	1.000000	0.263991	0.050517	-1.354182	0.070234	-1.768632	-0.893175	-0.745104	-0.219090
GENE9X	At2g40890	CYP98A3 (cytochrome P450, family 98, subfamily A, polypeptide 3); monooxygenase/ p-coumarate 3-hydroxylase	1.000000	0.236543	0.628799	0.211052	-0.811279	-1.481082	-0.174460	-1.289694	-0.787860
GENE326X	At5g48930	HCT (HYDROXYCINNAMOYL-COA SHIKIMATE/QUINATE HYDROXYCINNAMOYL TRANSFERASE); quinate O-hydroxycinnamoyltransferase/ shikimate O-hydroxycinnamoyltransferase/ transferase	1.000000	-0.789142	0.060384	-0.190428	-0.964125	-1.356325	-0.381451	-0.507207	-0.348154
GENE363X	At5g42810	ATIPK1 (Inositol-pentakisphosphate 2-kinase 1); inositol pentakisphosphate 2-kinase/ inositol tetrakisphosphate 2-kinase	1.000000	-0.010361	-0.290376	-0.350773	-0.514219	-1.192424	-0.109984	-0.732964	-1.026084
GENE1415X	At1g15950	ATCCR1_IRX4__CCR1 (CINNAMOYL COA REDUCTASE 1); cinnamoyl-CoA reductase	1.000000	-0.472008	-0.304656	-0.728407	-1.411062	-1.968190	-0.039273	-1.285250	-0.772497
GENE288X	At5g54160	OMT1__ATOMT1 (O-METHYLTRANSFERASE 1); caffeate O-methyltransferase/ myricetin 3'-O-methyltransferase/ quercetin 3-O-methyltransferase	1.000000	1.118183	-0.136122	-0.473922	-1.970639	-1.984472	-0.360544	-0.957708	0.464525
GENE594X	At3g53260	PAL2; phenylalanine ammonia-lyase	1.000000	0.396592	-0.104379	0.166437	-0.986381	-3.608098	-1.086225	-1.420819	0.445193
GENE1575X	At2g37040	pal1 (Phe ammonia lyase 1); phenylalanine ammonia-lyase	1.000000	0.321615	0.354462	-0.555705	-0.750722	-4.111356	0.178167	-0.791604	0.917344
GENE1129X	At3g02470	SAMDC (S-ADENOSYLMETHIONINE DECARBOXYLASE); adenosylmethionine decarboxylase	1.000000	0.236447	0.033918	-0.224791	-0.631068	-1.223291	-0.112768	0.085667	-0.057271
GENE590X	At3g53620	AtPPa4 (Arabidopsis thaliana pyrophosphorylase 4); inorganic diphosphatase	1.000000	0.536118	0.201107	0.569455	-0.496463	-1.333462	-1.045775	-0.587681	-0.331853
GENE1541X	At2g47180	AtGolS1 (Arabidopsis thaliana galactinol synthase 1); transferase, transferring glycosyl groups / transferase, transferring hexosyl groups	1.000000	0.014121	0.047595	-0.528380	-1.678313	-3.184944	-3.275154	-0.742779	-1.601345
GENE1394X	At1g01120	KCS1 (3-KETOACYL-COA SYNTHASE 1); acyltransferase/ fatty acid elongase	1.000000	0.324107	-0.940221	0.686952	-1.719225	-1.506292	-1.792049	-1.430753	-0.804403
GENE206X	At5g66120	3-dehydroquinate synthase, putative	1.000000	-0.114792	-0.111528	-0.997003	-0.165716	-0.420696	0.544690	-0.790460	0.208201
GENE652X	At3g44300	NIT2 (nitrilase 2); indole-3-acetonitrile nitrilase/ indole-3-acetonitrile nitrile hydratase/ nitrilase	1.000000	-0.190582	-1.192780	-1.704695	-0.567392	-0.678018	0.623402	-1.114549	0.796507
GENE668X	At4g39540	shikimate kinase family protein	1.000000	-0.151196	-0.343286	-0.146396	-0.061669	-0.921800	0.279680	-0.870305	0.590640
GENE530X	At3g61440	ARATH;BSAS3;1_ATCYSC1__CYSC1 (CYSTEINE SYNTHASE C1); L-3-cyanoalanine synthase/ cysteine synthase	1.000000	-0.143437	-0.677857	-0.661863	-1.100229	-0.681764	-0.243269	-1.454365	1.485801
GENE817X	At4g23850	long-chain-fatty-acid--CoA ligase / long-chain acyl-CoA synthetase	1.000000	-0.080517	-0.191567	-0.888219	-0.558952	-0.602682	-0.498938	-1.008262	0.675080
GENE32X	At4g15550	IAGLU (INDOLE-3-ACETATE BETA-D-GLUCOSYLTRANSFERASE); UDP-glycosyltransferase/ transferase, transferring glycosyl groups	1.000000	-0.724572	-0.331864	-2.103923	-1.037484	-1.604608	0.283024	0.389071	0.743565
GENE140X	At4g37150	ATMES9__MES9 (METHYL ESTERASE 9); hydrolase, acting on ester bonds / methyl indole-3-acetate esterase/ methyl jasmonate esterase/ methyl salicylate esterase	1.000000	-0.869649	0.423518	-2.215457	-1.669245	-1.783706	0.435745	-0.103080	0.779575
GENE804X	At4g25300	oxidoreductase, 2OG-Fe(II) oxygenase family protein	1.000000	-0.789054	-0.022137	-0.713108	-0.326211	-0.867426	0.363739	-0.294324	0.137925
GENE973X	At1g51680	4CL.1_AT4CL1__4CL1 (4-COUMARATE:COA LIGASE 1); 4-coumarate-CoA ligase	1.000000	-1.161479	-0.063274	-1.114150	-1.262030	-2.113219	0.014631	-0.137979	0.559680
GENE15X	At2g45220	pectinesterase family protein	1.000000	-0.367260	0.781846	-3.761788	-2.293326	-0.755160	-0.102689	-1.540917	0.053547
GENE1097X	At3g17810	dihydroorotate dehydrogenase family protein / dihydroorotate oxidase family protein	1.000000	0.180568	0.384928	-2.723551	-0.952920	-0.217207	-0.051717	-0.260606	-0.217988
GENE1359X	At1g53580	ETHE1_GLX2-3__GLY3 (GLYOXALASE II 3); hydrolase/ hydroxyacylglutathione hydrolase	1.000000	-0.262605	0.106310	-1.970962	-1.733496	-0.184761	-0.671016	-0.270187	0.252411
GENE1175X	At3g01420	ALPHA-DOX1__DOX1; lipoxygenase	1.000000	-0.797213	1.808935	-3.166628	-2.861100	-1.414748	-0.146754	-0.635689	-0.996639
GENE657X	At4g39955	hydrolase, alpha/beta fold family protein	1.000000	0.211214	0.473880	-1.839141	-0.560248	-0.390529	0.259359	-0.720254	0.677158
GENE718X	At4g34230	CAD-5_CAD5__ATCAD5 (CINNAMYL ALCOHOL DEHYDROGENASE 5); cinnamyl-alcohol dehydrogenase	1.000000	0.753931	0.304834	-3.166723	-0.641003	-1.284462	0.258781	-0.417682	1.515730
GENE1470X	At1g17020	ATSRG1__SRG1 (SENESCENCE-RELATED GENE 1); oxidoreductase, acting on diphenols and related substances as donors, oxygen as acceptor / oxidoreductase, acting on paired donors, with incorporation or reduction of molecular oxygen, 2-oxoglutarate as one donor,	1.000000	-0.153997	0.648521	-4.079181	-0.894465	-0.792078	0.836550	0.017988	0.700978
GENE1680X	At1g62570	FMO GS-OX4 (FLAVIN-MONOOXYGENASE GLUCOSINOLATE S-OXYGENASE 4); 4-methylthiopropyl glucosinolate S-oxygenase/ 8-methylthiopropyl glucosinolate S-oxygenase/ flavin-containing monooxygenase/ monooxygenase	1.000000	-0.296823	1.064937	-3.183552	-0.010052	-0.876263	1.015597	-0.409968	0.778705
GENE984X	At1g55020	LOX1; lipoxygenase	1.000000	0.517629	0.661855	-1.964719	-1.271272	-1.353267	0.865496	-0.571075	-0.097989
GENE1547X	At2g31570	ATGPX2 (GLUTATHIONE PEROXIDASE 2); glutathione peroxidase	1.000000	0.672284	-0.558902	-1.706497	-1.671304	-1.195390	0.389341	-0.798215	0.929111
GENE493X	At5g05980	DFB__ATDFB (A. THALIANA DHFS-FPGS HOMOLOG B); tetrahydrofolylpolyglutamate synthase	1.000000	-0.090909	0.388709	-0.074781	-0.843451	-0.095204	0.414673	-0.562464	-0.030944
GENE717X	At4g34050	caffeoyl-CoA 3-O-methyltransferase, putative	1.000000	-0.037267	0.376827	-0.729506	-1.189690	-1.069225	0.906431	-0.962334	0.400595
GENE1348X	At1g02500	MAT1_SAM-1__SAM1 (S-ADENOSYLMETHIONINE SYNTHETASE 1); methionine adenosyltransferase	1.000000	0.160900	0.496312	-0.428509	-1.030197	-0.315166	0.191270	-0.791654	0.533141
GENE135X	At4g36890	IRX14 (irregular xylem 14); transferase, transferring glycosyl groups / xylosyltransferase	1.000000	0.037482	0.151464	-0.140063	-1.043338	-0.129004	0.434293	-0.222172	0.377779
GENE841X	At4g20150	unknown protein	1.000000	0.179866	0.222787	0.039612	-0.622977	0.147563	0.345709	-0.290682	0.429604
GENE1200X	At1g13440	GAPC-2__GAPC2 (GLYCERALDEHYDE-3-PHOSPHATE DEHYDROGENASE C2); NAD or NADH binding / binding / catalytic/ glyceraldehyde-3-phosphate dehydrogenase (phosphorylating)/ glyceraldehyde-3-phosphate dehydrogenase	1.000000	-0.125476	-0.059222	0.084400	-0.672028	-0.470557	0.428180	-0.512758	0.612780
GENE1461X	At1g64190	6-phosphogluconate dehydrogenase family protein	1.000000	-0.285728	0.683364	0.241881	-0.958556	-0.168276	0.813538	-0.665807	0.972028
GENE1046X	At3g27190	uracil phosphoribosyltransferase, putative / UMP pyrophosphorylase, putative / UPRTase, putative	1.000000	0.673671	1.483229	0.086523	-1.495777	-0.333463	0.243514	-0.782279	0.166728
GENE1087X	At3g21240	AT4CL2__4CL2 (4-COUMARATE:COA LIGASE 2); 4-coumarate-CoA ligase	1.000000	-0.121589	1.349928	-0.616267	-0.840609	-1.033888	0.706863	-0.393914	-0.140988
GENE439X	At5g17330	GAD1__GAD; calmodulin binding / glutamate decarboxylase	1.000000	-1.504896	2.237620	-1.476292	-2.345312	-1.264438	-0.769607	-0.993978	2.715396
GENE1003X	At3g13610	oxidoreductase, 2OG-Fe(II) oxygenase family protein	1.000000	-0.541584	2.381980	-1.497706	-0.449080	-0.864393	0.288349	-0.194979	2.559191
GENE1221X	At1g28130	GH3.17; indole-3-acetic acid amido synthetase	1.000000	0.352093	1.424984	-0.681767	-2.700403	-1.650514	-0.657224	0.321744	1.819022
GENE1285X	At1g70500	polygalacturonase, putative / pectinase, putative	1.000000	0.145256	0.404960	-0.534984	-0.581173	-0.238508	-0.224703	0.133625	0.570078
GENE651X	At3g44320	NIT3 (NITRILASE 3); indole-3-acetonitrile nitrilase/ indole-3-acetonitrile nitrile hydratase/ nitrilase	1.000000	-0.987754	1.762240	-0.632336	0.208617	-0.696974	-0.166873	-0.684258	0.472204
GENE105X	At5g13110	G6PD2 (GLUCOSE-6-PHOSPHATE DEHYDROGENASE 2); glucose-6-phosphate dehydrogenase	1.000000	-0.497428	0.950463	-0.611212	0.479999	-0.772658	0.538719	-0.536481	-0.193902
GENE1705X	At2g22590	transferase, transferring glycosyl groups	1.000000	-0.661574	1.285615	-0.212357	0.119628	-0.578846	0.818248	-0.128596	-0.057324
GENE1076X	At3g25585	AAPT2 (AMINOALCOHOLPHOSPHOTRANSFERASE); phosphatidyltransferase/ phosphotransferase, for other substituted phosphate groups	1.000000	-0.510313	0.920425	-0.421622	-0.046179	-1.774018	0.582335	0.430285	-0.357511
GENE1086X	At3g21230	4CL5 (4-coumarate:CoA ligase 5); 4-coumarate-CoA ligase	1.000000	-0.920834	0.790688	-1.350962	0.032827	-2.628102	-0.779171	0.265512	-0.306479
GENE324X	At5g48880	KAT5_PKT1__PKT2 (PEROXISOMAL 3-KETO-ACYL-COA THIOLASE 2); acetyl-CoA C-acyltransferase/ catalytic	1.000000	1.491821	-0.682261	-0.208901	0.073853	-1.712591	2.983416	0.540047	0.291994
GENE476X	At5g08170	ATAIH__EMB1873 (EMBRYO DEFECTIVE 1873); agmatine deiminase	1.000000	0.361933	0.009484	-0.373211	0.051443	-0.391553	0.844600	0.416206	0.211522
GENE475X	At5g07990	CYP75B1_D501__TT7 (TRANSPARENT TESTA 7); flavonoid 3'-monooxygenase/ oxygen binding	1.000000	1.553550	-0.076935	-0.595150	-0.390321	-2.261782	2.865684	0.353816	-1.318775
GENE472X	At5g08640	FLS (FLAVONOL SYNTHASE); flavonol synthase	1.000000	1.888449	-0.006711	0.746302	0.383245	-4.304668	4.558528	-0.360110	0.390721
GENE496X	At5g05270	chalcone-flavanone isomerase family protein	1.000000	0.960154	0.110568	0.658759	0.350460	-4.136751	3.943093	-0.592775	-0.163133
GENE579X	At3g55120	A11_CFI__TT5 (TRANSPARENT TESTA 5); chalcone isomerase	1.000000	1.137332	0.103849	-0.239289	0.059086	-2.855115	3.268456	-0.951846	0.085177
GENE446X	At5g13930	ATCHS_CHS__TT4 (TRANSPARENT TESTA 4); naringenin-chalcone synthase	1.000000	0.663785	-0.351719	-0.256342	0.448305	-5.265188	4.645353	-0.339210	0.379713
GENE602X	At3g51240	F3'H_TT6__F3H (FLAVANONE 3-HYDROXYLASE); naringenin 3-dioxygenase	1.000000	1.753164	-0.294961	-0.418487	0.508160	-5.890577	4.514951	-0.933576	-0.392374
GENE1417X	At1g30530	UGT78D1 (UDP-GLUCOSYL TRANSFERASE 78D1); UDP-glycosyltransferase/ quercetin 3-O-glucosyltransferase/ transferase, transferring glycosyl groups	1.000000	0.977068	-1.021111	0.573809	0.999266	-1.993779	3.306727	-0.895307	-0.635623
GENE1427X	At1g65060	4CL3; 4-coumarate-CoA ligase	1.000000	0.770084	-0.016778	0.740123	0.922415	-2.729311	3.507626	0.271318	0.754681
GENE1520X	At1g78570	ATRHM1_ROL1__RHM1 (RHAMNOSE BIOSYNTHESIS 1); UDP-L-rhamnose synthase/ UDP-glucose 4,6-dehydratase/ catalytic	1.000000	0.671942	0.559210	0.081179	1.231820	-2.273324	2.391123	-0.257534	1.327461
GENE1709X	At2g18230	AtPPa2 (Arabidopsis thaliana pyrophosphorylase 2); inorganic diphosphatase/ pyrophosphatase	1.000000	0.201630	-0.232815	-0.621997	0.911050	-1.695984	2.969877	0.660203	0.845321
GENE159X	At5g17050	UGT78D2 (UDP-GLUCOSYL TRANSFERASE 78D2); UDP-glycosyltransferase/ anthocyanidin 3-O-glucosyltransferase/ quercetin 3-O-glucosyltransferase/ transferase, transferring glycosyl groups	1.000000	-0.328322	0.135855	-0.691642	1.267499	-2.995074	2.316127	-1.130745	-0.704557
GENE1412X	At1g08250	ADT6 (arogenate dehydratase 6); arogenate dehydratase/ prephenate dehydratase	1.000000	0.058699	0.394174	-1.045842	0.190840	-1.542513	1.367653	-0.528961	-0.322296
GENE753X	At4g30470	cinnamoyl-CoA reductase-related	1.000000	0.871129	-0.417913	-1.655016	-0.250424	-3.112103	0.457234	-0.242537	-1.130283
GENE1067X	At3g29200	ATCM1__CM1 (CHORISMATE MUTASE 1); L-ascorbate peroxidase/ chorismate mutase	1.000000	0.315131	0.056318	-0.380897	-0.160899	-1.995306	0.883689	-0.438420	-0.561095
GENE22X	At1g67730	YBR159; ketoreductase/ oxidoreductase	1.000000	1.105585	0.201941	-0.177008	-1.279032	-0.482975	1.241619	-0.719174	-0.390784
GENE1300X	At1g11090	hydrolase, alpha/beta fold family protein	1.000000	0.190915	-0.069144	-0.095722	-0.247571	-0.207566	0.772506	-0.413765	-0.315833
GENE678X	At4g38620	ATMYB4__MYB4; DNA binding / transcription factor	1.000000	0.681418	0.289930	-0.322252	-0.382703	-1.459098	1.448308	-0.387842	0.394835
GENE1481X	At1g06550	enoyl-CoA hydratase/isomerase family protein	1.000000	1.499682	0.240623	0.015347	-0.972218	-1.868433	1.946424	-0.782307	1.437152
GENE1364X	At1g01290	CNX3 (COFACTOR OF NITRATE REDUCTASE AND XANTHINE DEHYDROGENASE 3); catalytic	1.000000	0.508481	0.003192	-0.231917	-0.216517	-0.175257	0.571107	-0.445367	0.296227
GENE1529X	At1g36160	AT-ACC1_EMB22_GK_PAS3__ACC1 (ACETYL-COENZYME A CARBOXYLASE 1); acetyl-CoA carboxylase	1.000000	1.163821	-0.425870	-0.493818	-1.014879	-0.973777	1.149171	-0.870806	0.371351
GENE1296X	At1g74030	enolase, putative	1.000000	0.934385	1.581623	0.970411	-0.431577	-1.233251	1.434385	-1.001085	0.301159
GENE1728X	At2g01140	fructose-bisphosphate aldolase, putative	1.000000	0.625002	0.833431	-0.126786	-0.488047	-0.594471	0.950588	-0.683597	0.410621
GENE1508X	At1g79550	PGK (PHOSPHOGLYCERATE KINASE); phosphoglycerate kinase	1.000000	0.082486	0.603225	-0.174591	-0.071788	-0.635380	1.117305	-0.356630	0.334892
GENE1617X	At1g11840	ATGLX1 (GLYOXALASE I HOMOLOG); lactoylglutathione lyase/ metal ion binding	1.000000	0.494816	0.567357	-0.113306	-0.194622	-0.371035	1.282163	-0.291244	-0.146933
GENE197X	At5g66760	SDH1-1; ATP binding / succinate dehydrogenase	1.000000	0.341570	0.853748	-1.440075	0.513150	-0.751277	0.954010	0.385569	0.557866
GENE1065X	At3g27380	SDH2-1; electron carrier/ succinate dehydrogenase	1.000000	0.271172	0.711947	-0.811346	0.310747	-0.424249	0.617617	0.392357	0.822215
GENE986X	At3g02360	6-phosphogluconate dehydrogenase family protein	1.000000	0.421132	0.718272	-0.948415	0.013613	-0.510461	0.482032	-0.076112	0.596140
GENE923X	At4g01070	UGT72B1__GT72B1; UDP-glucosyltransferase/ UDP-glycosyltransferase/ transferase, transferring glycosyl groups	1.000000	-1.092542	0.322196	-1.803735	0.018237	-1.008309	1.734521	0.442813	0.995233
GENE1146X	At3g08590	2,3-biphosphoglycerate-independent phosphoglycerate mutase, putative / phosphoglyceromutase, putative	1.000000	0.025092	0.253690	-0.788126	0.852990	-0.845662	1.419145	-0.088127	0.917092
GENE1054X	At3g24170	ATGR1 (glutathione-disulfide reductase); FAD binding / NADP or NADPH binding / glutathione-disulfide reductase/ oxidoreductase	1.000000	-0.042382	0.020917	-1.577492	0.191087	-2.971963	0.867855	0.146334	0.699807
GENE1769X	At2g38740	haloacid dehalogenase-like hydrolase family protein	1.000000	-0.260392	-0.047242	-1.020656	0.029453	-1.948670	0.534091	0.951845	1.198405
GENE1500X	At1g64970	TMT1_VTE4__G-TMT (GAMMA-TOCOPHEROL METHYLTRANSFERASE); tocopherol O-methyltransferase	1.000000	0.681681	-1.745729	-0.963148	0.054665	-2.155598	1.360184	0.977812	0.907003
GENE299X	At5g52570	B2_CHY2__BETA-OHASE 2 (BETA-CAROTENE HYDROXYLASE 2); carotene beta-ring hydroxylase	1.000000	-0.218305	-1.647003	0.056037	0.642975	-5.500781	-2.768361	-0.253469	-2.053382
GENE455X	At5g11650	hydrolase, alpha/beta fold family protein	1.000000	0.050175	0.197131	-0.487215	0.589562	-3.331076	-2.085515	0.038532	-0.895239
GENE746X	At4g31870	ATGPX7 (glutathione peroxidase 7); glutathione peroxidase	1.000000	-1.017701	-1.796379	-0.607116	-0.015824	-4.548553	-0.980006	0.695924	-0.740816
GENE946X	At1g67070	PMI2__DIN9 (DARK INDUCIBLE 9); mannose-6-phosphate isomerase	1.000000	-0.021200	0.118968	-0.404757	0.387361	-1.270148	-1.086058	1.119278	-0.817680
GENE42X	At4g16690	ATMES16__MES16 (METHYL ESTERASE 16); catalytic/ hydrolase, acting on ester bonds / methyl indole-3-acetate esterase/ methyl jasmonate esterase	1.000000	0.828961	-1.617115	-2.052323	0.320741	-1.408086	0.759928	0.238907	-1.544820
GENE289X	At5g53970	aminotransferase, putative	1.000000	0.021620	-1.235497	-2.504424	-0.189345	-2.128491	-0.059827	-0.290384	-1.408090
GENE1018X	At3g23920	BMY7_TR-BAMY__BAM1 (BETA-AMYLASE 1); beta-amylase	1.000000	-0.052206	-0.413870	-1.939766	0.583535	-2.291873	-0.774366	0.979809	-1.683853
GENE1205X	At1g02390	ATGPAT2__GPAT2 (GLYCEROL-3-PHOSPHATE ACYLTRANSFERASE 2); acyltransferase	1.000000	-0.362187	-0.154800	-1.633189	0.657945	-1.068154	-0.205939	0.164326	-1.093463
GENE734X	At4g32770	ATSDX1__VTE1 (VITAMIN E DEFICIENT 1); tocopherol cyclase	1.000000	0.391554	-1.539614	-0.679473	-0.434025	-2.694802	0.556905	0.339049	-2.362873
GENE1006X	At3g52340	ATSPP2__SPP2 (SUCROSE-6F-PHOSPHATE PHOSPHOHYDROLASE 2); catalytic/ magnesium ion binding / phosphatase/ sucrose-phosphatase	1.000000	-0.352149	-1.080098	-0.627345	0.157456	-2.182519	-0.174613	-0.519194	-1.393037
GENE689X	At4g37760	SQE3 (squalene epoxidase 3); squalene monooxygenase	1.000000	-0.438039	-1.280325	-0.582511	-0.466030	-2.222035	0.270504	1.521530	-1.067443
GENE800X	At4g25700	B1_chy1__BETA-OHASE 1 (BETA-HYDROXYLASE 1); carotene beta-ring hydroxylase	1.000000	-0.126227	-1.488189	-1.036561	0.240753	-1.951820	0.421129	0.762509	-0.798692
GENE1182X	At3g11670	DGD1 (DIGALACTOSYL DIACYLGLYCEROL DEFICIENT 1); UDP-galactosyltransferase/ galactolipid galactosyltransferase/ transferase, transferring glycosyl groups	1.000000	-0.028353	-0.941542	-0.384030	0.016765	-1.222698	0.236618	0.436795	-0.717823
GENE34X	At4g14210	PDE226__PDS3 (PHYTOENE DESATURASE 3); phytoene dehydrogenase	1.000000	-0.549765	-1.471694	-0.178747	-0.439030	-0.820235	0.372192	-0.051012	-0.413339
GENE1183X	At3g04870	PDE181__ZDS (ZETA-CAROTENE DESATURASE); carotene 7,8-desaturase	1.000000	-0.372095	-1.234530	-0.705090	0.057752	-0.876610	0.447913	-0.035894	-0.284888
GENE702X	At4g35090	CAT2 (CATALASE 2); catalase	1.000000	-2.140458	-1.194973	-0.643310	-1.047549	-2.108696	0.107069	0.214355	-0.479180
GENE1472X	At1g17050	SPS2 (Solanesyl diphosphate synthase 2); trans-octaprenyltranstransferase	1.000000	-1.713229	-1.201893	-0.475624	-0.333141	-3.490118	0.914160	-0.245931	0.004964
GENE785X	At4g26850	VTC2 (vitamin c defective 2); GDP-D-glucose phosphorylase/ GDP-galactose:glucose-1-phosphate guanyltransferase/ GDP-galactose:mannose-1-phosphate guanyltransferase/ GDP-galactose:myoinositol-1-phosphate guanyltransferase/ galactose-1-phosphate guanylyltra	1.000000	-0.642032	-1.377937	-1.077336	0.240776	-2.595277	2.047474	0.594656	-0.635153
GENE1518X	At1g78510	SPS1 (solanesyl diphosphate synthase 1); trans-octaprenyltranstransferase	1.000000	-1.173651	-1.125821	-1.180204	-0.157902	-2.351872	1.457782	0.091640	-0.262125
GENE440X	At5g17230	PSY__phytoene synthase (PSY) / geranylgeranyl-diphosphate geranylgeranyl transferase	1.000000	-0.722111	-2.188017	-0.280358	-0.430773	-1.089202	0.619729	0.647750	0.775282
GENE733X	At4g33010	AtGLDP1 (Arabidopsis thaliana glycine decarboxylase P-protein 1); catalytic/ glycine dehydrogenase (decarboxylating)/ pyridoxal phosphate binding	1.000000	-1.279091	-2.059017	0.085802	0.411627	-1.401249	0.939526	0.305743	1.211660
GENE406X	At5g24150	SQP1; squalene monooxygenase	1.000000	-1.780011	-2.765804	-1.339047	-0.472985	-1.933360	1.526123	2.311010	0.886997
GENE1826X	At2g32540	ATCSLB4_CSLB04__ATCSLB04; cellulose synthase/ transferase/ transferase, transferring glycosyl groups	1.000000	-1.361504	-1.825177	-1.459289	-0.494046	-2.604424	1.156472	1.350514	0.236444
GENE884X	At4g10120	ATSPS4F; transferase, transferring glycosyl groups	1.000000	-3.785338	-2.592087	-1.862852	0.224717	-1.531446	2.269503	2.296707	-0.477453
GENE1588X	At2g35840	sucrose-phosphatase 1 (SPP1)	1.000000	-0.919757	-0.956724	-0.460522	0.077152	-0.744741	0.868641	1.118650	-0.031662
GENE597X	At3g52720	ATACA1__ACA1 (ALPHA CARBONIC ANHYDRASE 1); carbonate dehydratase/ zinc ion binding	1.000000	-3.785979	-1.435221	1.402316	0.298125	-2.279561	-0.030102	1.903804	-0.345308
GENE1327X	At1g32440	PKp3 (plastidial pyruvate kinase 3); pyruvate kinase	1.000000	-1.260644	0.156044	0.522016	0.241492	-1.433105	0.550233	0.118888	-0.121968
GENE160X	At5g15950	adenosylmethionine decarboxylase family protein	1.000000	-1.022239	-0.438247	-0.112028	2.122942	-3.891464	1.281813	1.766288	-1.678484
GENE172X	At5g14760	AO (L-ASPARTATE OXIDASE); L-aspartate oxidase/ electron carrier/ oxidoreductase	1.000000	-0.606925	-0.076855	0.240411	2.429259	-4.912617	0.961689	1.307277	0.654968
GENE1536X	At2g16500	ARGDC_ARGDC1_SPE1__ADC1 (ARGININE DECARBOXYLASE 1); arginine decarboxylase	1.000000	-0.659742	0.251272	0.373927	1.173780	-2.129340	0.058474	0.807660	-0.283014
GENE715X	At4g34650	SQS2 (SQUALENE SYNTHASE 2); farnesyl-diphosphate farnesyltransferase	1.000000	-0.362441	-0.281300	0.273108	0.452229	-0.817772	-0.270575	0.301946	-0.154624
GENE891X	At4g08870	arginase, putative	1.000000	-0.961474	-1.535462	-0.815358	1.118582	-1.669229	-0.212109	-0.203442	0.349081
GENE1831X	At2g23420	NAPRT2 (NICOTINATE PHOSPHORIBOSYLTRANSFERASE 2); nicotinate phosphoribosyltransferase	1.000000	-0.574503	-0.444167	-0.372585	1.281407	-1.840734	-0.183017	0.253643	0.794991
GENE1845X	At2g23000	scpl10 (serine carboxypeptidase-like 10); serine-type carboxypeptidase	1.000000	-0.302728	-1.293221	0.261848	0.862137	-2.501590	0.875636	0.226731	0.355228
GENE101X	At5g19850	hydrolase, alpha/beta fold family protein	1.000000	-1.187166	-1.008380	-0.775813	0.627368	-1.523192	0.590357	-0.224690	-0.829070
GENE1653X	At1g62180	APSR_ATAPR2_PRH_PRH43__APR2 (5'ADENYLYLPHOSPHOSULFATE REDUCTASE 2); adenylyl-sulfate reductase/ phosphoadenylyl-sulfate reductase (thioredoxin)	1.000000	-1.722763	-0.619038	0.032071	1.039628	-2.660237	0.342074	-1.130563	-0.773099
GENE1411X	At1g76130	ATAMY2__AMY2 (ALPHA-AMYLASE-LIKE 2); alpha-amylase/ calcium ion binding / catalytic/ cation binding	1.000000	-1.703443	-0.596013	-1.089096	2.111751	-1.620063	-0.520275	0.011764	-1.082057
GENE960X	At1g58290	HEMA1; glutamyl-tRNA reductase	1.000000	-0.309881	-1.889279	1.408857	-1.599789	-2.135079	-1.800741	0.302674	0.338761
GENE1369X	At1g62960	ACS10 (ACC SYNTHASE 10); 1-aminocyclopropane-1-carboxylate synthase/ L-aspartate:2-oxoglutarate aminotransferase/ aromatic-amino-acid:2-oxoglutarate aminotransferase	1.000000	-0.411863	-0.611661	0.500165	-0.325694	-1.248740	-0.066264	0.645638	-0.042207
GENE845X	At4g20070	ATAAH (Arabidopsis thaliana Allantoate Amidohydrolase); allantoate deiminase/ metallopeptidase	1.000000	-1.088550	-0.041559	0.123505	-1.185267	-1.327854	-1.131315	1.066301	-0.227170
GENE1807X	At2g26800	hydroxymethylglutaryl-CoA lyase, putative / 3-hydroxy-3-methylglutarate-CoA lyase, putative / HMG-CoA lyase, putative	1.000000	-0.323938	-0.243238	-0.420753	-0.875849	-1.302352	-0.528775	0.853709	-0.004724
GENE1356X	At1g12240	VAC-INV__ATBETAFRUCT4; beta-fructofuranosidase/ hydrolase, hydrolyzing O-glycosyl compounds	1.000000	-0.928956	-0.684567	0.700040	-0.949223	-1.910753	-1.497446	2.027748	1.491096
GENE236X	At5g61760	IPK2B__ATIPK2BETA; inositol or phosphatidylinositol kinase/ inositol trisphosphate 6-kinase	1.000000	0.429496	0.407194	-0.492895	0.313145	-0.044368	0.612544	-0.214932	-0.185156
GENE710X	At4g34860	beta-fructofuranosidase, putative / invertase, putative / saccharase, putative / beta-fructosidase, putative	1.000000	1.717651	0.645301	-0.846973	0.109042	-0.185453	0.853913	-0.280764	-0.401160
GENE1384X	At1g79690	atnudt3 (Arabidopsis thaliana Nudix hydrolase homolog 3); hydrolase	1.000000	1.042454	0.149820	-0.550193	0.178007	0.205047	0.704886	-0.530664	-0.155250
GENE374X	At5g40760	G6PD6 (GLUCOSE-6-PHOSPHATE DEHYDROGENASE 6); glucose-6-phosphate dehydrogenase	1.000000	1.728130	0.743101	-1.568856	-0.214691	-0.256257	0.761480	-0.643528	0.583242
GENE1374X	At1g19570	DHAR1 (dehydroascorbate reductase); glutathione dehydrogenase (ascorbate)	1.000000	1.019963	0.008407	-0.991966	-0.307789	0.352900	0.568851	-0.876748	0.396120
GENE843X	At4g20320	CTP synthase/ catalytic	1.000000	3.805656	0.584198	-1.037516	-0.495078	-0.066673	1.448822	0.222373	0.809385
GENE1096X	At3g17820	GLN1.3_GLN1;3__ATGSKB6; copper ion binding / glutamate-ammonia ligase	1.000000	1.742369	0.848169	-1.050200	-0.249548	0.545426	0.886449	-0.033069	0.119234
GENE144X	At1g16540	ATABA3_LOS5_SIR3__ABA3 (ABA DEFICIENT 3); Mo-molybdopterin cofactor sulfurase/ selenocysteine lyase	1.000000	0.670668	0.398937	-1.743202	0.402529	0.356345	0.119031	-0.190788	-0.129281
GENE184X	At5g27600	LACS7 (LONG-CHAIN ACYL-COA SYNTHETASE 7); long-chain-fatty-acid-CoA ligase/ protein binding	1.000000	0.524501	0.572383	-2.378576	0.611078	0.487994	0.471472	-0.543519	-0.132163
GENE1447X	At1g02850	BGLU11 (BETA GLUCOSIDASE 11); catalytic/ cation binding / hydrolase, hydrolyzing O-glycosyl compounds	1.000000	1.555871	0.267614	-4.004698	0.779333	0.091287	0.768730	-1.810707	-1.418831
GENE1136X	At3g06860	ATMFP2__MFP2 (MULTIFUNCTIONAL PROTEIN 2); 3-hydroxyacyl-CoA dehydrogenase/ enoyl-CoA hydratase	1.000000	0.706858	0.602070	-1.761747	0.231844	0.779586	1.026381	0.042745	-0.230425
GENE484X	At5g07010	ST2A (SULFOTRANSFERASE 2A); hydroxyjasmonate sulfotransferase/ sulfotransferase	1.000000	0.857799	0.592153	-3.039624	0.144677	0.933132	-1.220246	-0.495776	-1.356280
GENE1245X	At1g72680	cinnamyl-alcohol dehydrogenase, putative	1.000000	0.847322	0.435512	-2.957037	0.278056	1.415940	-0.226063	-1.349431	-0.935017
GENE1524X	At1g54100	ALDH7B4 (Aldehyde Dehydrogenase 7B4); 3-chloroallyl aldehyde dehydrogenase/ oxidoreductase	1.000000	1.670654	0.125881	-3.133451	-1.217156	1.233467	-0.542113	-0.665073	-0.634198
GENE293X	At5g53120	SPMS__SPDS3 (SPERMIDINE SYNTHASE 3); spermidine synthase/ spermine synthase	1.000000	1.246729	-0.156281	-2.100059	-0.056491	-1.113823	1.699484	-0.090939	0.061496
GENE835X	At4g21470	ATFMN/FHY (riboflavin kinase/FMN hydrolase); FMN adenylyltransferase/ riboflavin kinase	1.000000	0.439986	0.039231	-1.118735	0.170911	-0.427936	0.404170	-0.259947	0.141749
GENE815X	At4g24000	CSLG2__ATCSLG2; cellulose synthase/ transferase/ transferase, transferring glycosyl groups	1.000000	2.409885	-1.120001	-4.422492	0.125048	-0.453065	1.427116	1.336480	0.840376
GENE333X	At5g48180	NSP5 (NITRILE SPECIFIER PROTEIN 5)	1.000000	0.803877	-0.256888	-2.675267	-0.130525	-0.804286	0.148596	-0.130793	-1.096958
GENE1292X	At1g73880		1.000000	0.692844	-0.159168	-1.131815	0.099153	-0.371793	0.003009	0.330649	-0.566437
GENE1142X	At3g02875	ILR1 (IAA-LEUCINE RESISTANT 1); IAA-Leu conjugate hydrolase/ IAA-Phe conjugate hydrolase/ metallopeptidase	1.000000	1.622015	0.038797	-1.996264	-0.207944	-0.213214	0.090037	-0.053613	-0.922587
GENE1486X	At1g14130	2-oxoglutarate-dependent dioxygenase, putative	1.000000	0.885783	0.460450	-2.013303	-0.148274	-0.594346	0.108131	-0.476956	-0.348153
GENE1248X	At1g76470	3-beta-hydroxy-delta5-steroid dehydrogenase/ binding / catalytic/ cinnamoyl-CoA reductase	1.000000	1.330327	-0.120711	-1.432245	-0.114815	-1.186572	0.568376	-0.391979	-0.686898
GENE188X	At5g25900	ATKO1_CYP701A3__GA3 (GA REQUIRING 3); ent-kaurene oxidase/ oxygen binding	1.000000	1.137771	-0.393935	-0.828014	-0.956162	-0.111299	0.133006	-0.678880	-1.361282
GENE1657X	At1g08630	THA1 (Threonine Aldolase 1); aldehyde-lyase/ threonine aldolase	1.000000	2.671253	-0.803708	-1.513649	-1.060006	-0.351422	-0.783742	-0.664006	-1.570823
GENE867X	At4g12250	GAE5 (UDP-D-GLUCURONATE 4-EPIMERASE 5); UDP-glucuronate 4-epimerase/ catalytic	1.000000	0.727385	0.295778	-0.908586	-0.110045	-0.143964	0.174778	-0.376450	-1.083829
GENE1180X	At3g03310	lecithin:cholesterol acyltransferase family protein / LACT family protein	1.000000	0.765123	0.521015	-1.492849	-0.140873	0.059269	-0.141834	-1.069671	-1.407204
GENE818X	At4g24040	ATTRE1__TRE1 (TREHALASE 1); alpha,alpha-trehalase/ trehalase	1.000000	1.494466	-0.818516	-1.982217	-0.311015	0.557505	-0.606765	0.761964	-1.751455
GENE1393X	At1g01710	acyl-CoA thioesterase family protein	1.000000	0.378269	-0.170371	-0.530688	0.053174	0.031735	-0.170463	-0.067986	-0.306800
GENE147X	At3g44880	LLS1_PAO__ACD1 (ACCELERATED CELL DEATH 1); iron-sulfur cluster binding / pheophorbide a oxygenase	1.000000	0.180149	-2.000799	-2.717877	0.869388	0.845044	0.131346	-0.226434	-1.462846
GENE1077X	At3g21790	UDP-glucoronosyl/UDP-glucosyl transferase family protein	1.000000	-0.857642	-1.041476	-1.732513	0.632473	0.452961	0.114292	-0.378922	-0.993547
GENE75X	At1g56600	AtGolS2 (Arabidopsis thaliana galactinol synthase 2); transferase, transferring glycosyl groups / transferase, transferring hexosyl groups	1.000000	-0.632878	-0.280743	-2.615237	2.017543	0.261979	-0.334449	-0.995583	-3.082324
GENE914X	At4g02280	ATSUS3__SUS3 (sucrose synthase 3); UDP-glycosyltransferase/ sucrose synthase/ transferase, transferring glycosyl groups	1.000000	0.107912	0.317653	-3.368441	0.231923	-0.104039	0.522517	-0.450407	-2.592412
GENE1166X	At3g05630	PDLZ2__PLDP2; phospholipase D	1.000000	-0.172664	0.219629	-2.151621	0.407619	-0.059474	0.060450	-0.134950	-1.587368
GENE1630X	At1g09500	cinnamyl-alcohol dehydrogenase family / CAD family	1.000000	0.157982	-0.983178	-4.375027	0.859740	-0.829536	1.083593	-0.265134	-2.275203
GENE871X	At4g11570	haloacid dehalogenase-like hydrolase family protein	1.000000	-0.872447	-1.232847	-1.492934	-0.175086	-0.476895	-0.436036	0.366414	-1.000156
GENE572X	At3g55610	P5CS2 (DELTA 1-PYRROLINE-5-CARBOXYLATE SYNTHASE 2); catalytic/ glutamate 5-kinase/ oxidoreductase	1.000000	-0.086680	-0.497700	-1.295315	-0.457492	-0.338496	0.057483	0.451081	-0.264532
GENE807X	At4g25000	ATAMY1__AMY1 (ALPHA-AMYLASE-LIKE); alpha-amylase	1.000000	-0.326725	-0.643091	-2.613227	-0.462319	0.066332	0.865848	0.791132	-0.694996
GENE1257X	At1g73680	pathogen-responsive alpha-dioxygenase, putative	1.000000	-0.640661	-0.870445	-2.122203	-0.938544	0.012272	1.075025	0.755228	-1.419075
GENE831X	At4g22340	phosphatidate cytidylyltransferase, putative / CDP-diglyceride synthetase, putative	1.000000	0.030392	0.009616	-0.518919	-0.297939	-0.258158	0.158589	-0.196614	-0.553780
GENE1737X	At2g19570	AT-CDA1_DESZ__CDA1 (CYTIDINE DEAMINASE 1); cytidine deaminase	1.000000	0.117813	0.487185	-2.455791	-0.975209	-0.664753	0.223994	0.246549	-1.257945
GENE107X	At5g20830	ASUS1_atsus1__SUS1 (SUCROSE SYNTHASE 1); UDP-glycosyltransferase/ sucrose synthase	1.000000	0.782334	0.262789	-2.861037	1.130859	0.516078	1.019444	0.840467	0.541574
GENE99X	At5g11110	KNS2_SPS1__ATSPS2F (SUCROSE PHOSPHATE SYNTHASE 2F); sucrose-phosphate synthase	1.000000	-0.321435	0.997864	-2.082240	1.211107	0.025800	0.564603	1.226587	0.720151
GENE682X	At4g37990	ATCAD8_CAD-B2__ELI3-2 (ELICITOR-ACTIVATED GENE 3-2); aryl-alcohol dehydrogenase/ mannitol dehydrogenase	1.000000	0.351154	0.128072	-2.681920	1.885487	0.451238	0.127658	2.102607	0.845476
GENE877X	At4g10960	UGE5 (UDP-D-glucose/UDP-D-galactose 4-epimerase 5); UDP-glucose 4-epimerase/ protein dimerization	1.000000	-0.371827	0.723418	-3.054224	1.056360	-0.235881	-0.075303	0.987748	-0.495731
GENE1134X	At3g06810	IBR3 (IBA-RESPONSE 3); acyl-CoA dehydrogenase/ oxidoreductase	1.000000	0.068460	0.340153	-1.727093	0.378388	0.398324	0.226958	0.419664	-0.539899
GENE55X	At4g16740	ATTPS03; (E)-beta-ocimene synthase/ myrcene synthase	1.000000	0.231843	-0.255946	-1.134086	0.372230	-0.045519	0.020367	0.748097	0.091616
GENE1099X	At3g21500	DXPS1__1-deoxy-D-xylulose-5-phosphate synthase	1.000000	0.226056	-0.121811	-1.423940	0.322292	-0.344500	0.031605	0.386145	0.199068
GENE1693X	At2g36790	UGT73C6 (UDP-glucosyl transferase 73C6); UDP-glucosyltransferase/ UDP-glycosyltransferase/ quercetin 3-O-glucosyltransferase/ quercetin 4'-O-glucosyltransferase/ quercetin 7-O-glucosyltransferase/ transferase, transferring glycosyl groups	1.000000	0.148229	-0.821534	-2.470001	1.399872	-0.795426	-0.507774	0.579361	0.971636
GENE424X	At5g22300	NIT4 (NITRILASE 4); 3-cyanoalanine hydratase/ cyanoalanine nitrilase/ indole-3-acetonitrile nitrilase/ nitrilase/ nitrile hydratase	1.000000	0.026805	-1.521644	-3.031970	0.452199	-1.644979	0.888759	0.407520	0.071410
GENE1573X	At2g04350	long-chain-fatty-acid--CoA ligase family protein / long-chain acyl-CoA synthetase family protein (LACS8)	1.000000	-0.359969	-0.138274	-1.958173	0.526415	-0.595151	0.831825	0.245596	-0.069723
GENE716X	At4g34135	UGT73B2 (UDP-GLUCOSYLTRANSFERASE 73B2); UDP-glucosyltransferase/ UDP-glycosyltransferase/ flavonol 3-O-glucosyltransferase/ quercetin 7-O-glucosyltransferase	1.000000	-2.018920	1.598433	-4.230978	2.088475	-0.154569	-0.278243	1.508014	3.552426
GENE1124X	At3g22370	ATAOX1A__AOX1A (ALTERNATIVE OXIDASE 1A); alternative oxidase	1.000000	-0.927884	-0.023907	-2.656798	1.233826	-0.135407	-1.074771	0.194162	1.401072
GENE403X	At5g24530	DMR6 (DOWNY MILDEW RESISTANT 6); oxidoreductase/ oxidoreductase, acting on paired donors, with incorporation or reduction of molecular oxygen, 2-oxoglutarate as one donor, and incorporation of one atom each of oxygen into both donors	1.000000	-1.141255	-0.357030	-2.579819	-0.069702	-0.168371	0.243474	-0.691194	0.973614
GENE407X	At5g24160	SQE6 (SQUALENE MONOXYGENASE 6); FAD binding / oxidoreductase/ squalene monooxygenase	1.000000	-1.737799	-0.836841	-2.170207	0.532584	0.984106	-0.176335	-0.700526	0.298033
GENE1611X	At1g09240	ATNAS3__NAS3 (NICOTIANAMINE SYNTHASE 3); nicotianamine synthase	1.000000	-1.362532	-0.814401	-1.976543	0.089403	-0.212766	0.241825	0.825329	0.333287
GENE554X	At3g57260	BG2_PR-2_PR2__BGL2 (BETA-1,3-GLUCANASE 2); cellulase/ glucan 1,3-beta-glucosidase/ hydrolase, hydrolyzing O-glycosyl compounds	1.000000	-2.729101	-1.662709	-3.397619	3.956792	-0.325652	0.391632	-0.772447	1.616597
GENE1576X	At2g36970	UDP-glucoronosyl/UDP-glucosyl transferase family protein	1.000000	-1.311124	-0.593487	-1.873343	1.745992	0.439639	0.634991	-0.053933	-0.122615
GENE882X	At4g10500	oxidoreductase, 2OG-Fe(II) oxygenase family protein	1.000000	-1.851984	0.387968	-2.248300	2.159511	0.059974	0.098220	-0.723474	0.260545
GENE1851X	At2g30140	UDP-glucoronosyl/UDP-glucosyl transferase family protein	1.000000	-1.541614	-0.146614	-3.865887	2.211566	-0.657904	-0.805909	-0.799846	0.100515
GENE63X	At4g15260	UDP-glucoronosyl/UDP-glucosyl transferase family protein	1.000000	0.072232	-0.276889	-1.386785	0.494927	0.188405	-1.425110	0.231041	0.448915
GENE495X	At5g05600	oxidoreductase, 2OG-Fe(II) oxygenase family protein	1.000000	-0.320907	0.090801	-1.972248	0.676431	-1.029033	-3.808048	0.645061	0.599220
GENE381X	At5g38710	proline oxidase, putative / osmotic stress-responsive proline dehydrogenase, putative	1.000000	-0.085175	0.437825	-2.728130	0.652398	-1.333257	-2.354315	0.374143	1.795187
GENE511X	At5g03490	UDP-glucoronosyl/UDP-glucosyl transferase family protein	1.000000	-0.597824	-0.216645	-1.324479	0.508232	-0.078236	-0.987892	-0.299571	-0.280935
GENE1558X	At2g27150	AAO3 (Abscisic ALDEHYDE OXIDASE 3); abscisic aldehyde oxidase/ aldehyde oxidase/ indole-3-acetaldehyde oxidase	1.000000	-0.126786	-0.343044	-2.306453	0.258091	-0.080116	-0.448943	-0.208348	0.060179
GENE1868X	At2g30550	lipase class 3 family protein	1.000000	-0.304652	-0.345220	-2.499061	0.620642	-0.346978	-0.900006	-0.336512	0.244542
GENE1313X	At2g43820	GT__UGT74F2 (UDP-GLUCOSYLTRANSFERASE 74F2); UDP-glucose:4-aminobenzoate acylglucosyltransferase/ UDP-glucosyltransferase/ UDP-glycosyltransferase/ transferase, transferring glycosyl groups / transferase, transferring hexosyl groups	1.000000	-0.854172	-0.327892	-2.442592	-0.701825	-0.219429	-1.759324	-1.650803	-1.068777
GENE27X	At4g16760	ATACX1__ACX1 (ACYL-COA OXIDASE 1); acyl-CoA oxidase	1.000000	0.878160	0.363359	-1.656574	1.238560	-0.526573	-0.738617	-0.146222	0.076156
GENE1329X	At1g32350	AOX1D (alternative oxidase 1D); alternative oxidase	1.000000	1.074021	-0.137639	-3.620630	2.758008	-0.527162	-1.507543	-1.069899	0.954380
GENE972X	At1g51780	ILL5; IAA-amino acid conjugate hydrolase/ metallopeptidase	1.000000	0.796736	0.003321	-2.025442	2.007861	-1.412444	-1.928596	-0.408318	0.657115
GENE571X	At3g55970	oxidoreductase, 2OG-Fe(II) oxygenase family protein	1.000000	1.025751	-0.441904	-2.631976	1.585120	-0.375837	-2.045116	0.566799	1.004496
GENE1055X	At3g14440	ATNCED3_SIS7_STO1__NCED3 (NINE-CIS-EPOXYCAROTENOID DIOXYGENASE 3); 9-cis-epoxycarotenoid dioxygenase	1.000000	0.538581	-0.037906	-2.190758	1.976869	-0.441600	-1.589477	0.162592	0.012445
GENE633X	At3g46660	UGT76E12 (UDP-GLUCOSYL TRANSFERASE 76E12); UDP-glycosyltransferase/ quercetin 3-O-glucosyltransferase/ quercetin 7-O-glucosyltransferase/ transferase, transferring glycosyl groups	1.000000	1.077034	0.340563	-2.640508	2.182606	-0.585868	-0.823838	0.415584	-0.866768
GENE1690X	At2g36750	UGT73C1 (UDP-GLUCOSYL TRANSFERASE 73C1); UDP-glucosyltransferase/ UDP-glycosyltransferase/ cis-zeatin O-beta-D-glucosyltransferase/ trans-zeatin O-beta-D-glucosyltransferase/ transferase, transferring glycosyl groups	1.000000	0.363736	-0.108251	-1.055864	0.864509	-0.068043	-0.112678	0.045054	0.035291
GENE1209X	At1g01480	AT-ACC2__ACS2; 1-aminocyclopropane-1-carboxylate synthase	1.000000	0.826690	0.487586	-1.866110	1.981325	-0.536523	-1.696089	-0.424265	-1.742907
GENE1692X	At2g36770	UDP-glucoronosyl/UDP-glucosyl transferase family protein	1.000000	0.373670	0.026355	-1.912984	1.325170	0.081208	-0.940936	0.007282	-1.346086
GENE945X	At5g34930	arogenate dehydrogenase	1.000000	0.460224	0.375152	-0.723870	0.113788	-0.186292	-0.348283	-0.236514	0.216608
GENE1534X	At1g05680	UDP-glucoronosyl/UDP-glucosyl transferase family protein	1.000000	2.619692	-0.507499	-4.390182	0.874137	-1.812417	-1.310064	-1.037481	1.685508
GENE54X	At4g16730	lyase/ magnesium ion binding	1.000000	0.204611	0.000599	-0.563540	0.169361	-0.067511	-0.287371	0.486797	-0.274000
GENE1302X	At2g41850	ADPG2__PGAZAT (POLYGALACTURONASE ABSCISSION ZONE A. THALIANA); polygalacturonase	1.000000	0.093142	0.088359	-0.402092	0.154203	0.040845	-0.259199	0.234678	-0.181891
GENE955X	At1g22020	SHM6 (serine hydroxymethyltransferase 6); catalytic/ glycine hydroxymethyltransferase/ pyridoxal phosphate binding	1.000000	0.120034	0.305278	-0.270577	0.207444	0.140915	-0.211934	0.318834	-0.287227
GENE617X	At3g48790	serine C-palmitoyltransferase, putative	1.000000	0.551050	0.848170	-0.569905	0.705891	-0.115831	-1.564810	1.157193	0.007234
GENE1833X	At2g38240	oxidoreductase, 2OG-Fe(II) oxygenase family protein	1.000000	0.461863	0.244222	-1.159144	2.531845	0.363762	-2.953297	1.004176	-0.451192
GENE458X	At5g11520	YLS4__ASP3 (ASPARTATE AMINOTRANSFERASE 3); L-aspartate:2-oxoglutarate aminotransferase	1.000000	0.106831	0.557537	-1.505827	0.393384	0.876283	-0.092867	0.364900	0.177675
GENE1120X	At3g16785	PLD ZETA 1_PLDZ1_PLDZETA1__PLDP1 (PHOSPHOLIPASE D P1); phospholipase D	1.000000	-0.016874	0.282364	-0.649875	0.265976	0.475691	-0.448192	0.137443	-0.101132
GENE1644X	At1g65520	ATECI1_ECHIC_PEC11__ECI1 (DELTA(3), DELTA(2)-ENOYL COA ISOMERASE 1); carnitine racemase/ catalytic/ dodecenoyl-CoA delta-isomerase	1.000000	0.020133	0.591256	-0.512045	0.074529	0.197862	-0.416789	-0.080334	-0.140929
GENE205X	At5g66170	FUNCTIONS IN: molecular_function unknown; INVOLVED IN: aging; LOCATED IN: cellular_component unknown; EXPRESSED IN: 22 plant structures; EXPRESSED DURING: 11 growth stages; CONTAINS InterPro DOMAIN/s: Rhodanese-like (InterPro:IPR001763); BEST Arabidopsis	1.000000	0.982001	0.871340	-2.131271	-3.458433	-0.871838	0.076930	-0.069376	-0.596136
GENE134X	At4g36380	ROT3 (ROTUNDIFOLIA 3); oxidoreductase, acting on paired donors, with incorporation or reduction of molecular oxygen, NADH or NADPH as one donor, and incorporation of one atom of oxygen / oxygen binding / steroid hydroxylase	1.000000	0.249288	0.704580	-0.778154	-2.473268	-0.620014	-0.061642	0.445525	-0.996798
GENE1188X	At3g10340	PAL4 (Phenylalanine ammonia-lyase 4); ammonia ligase/ ammonia-lyase/ catalytic	1.000000	0.600048	0.519990	-1.857730	-3.579520	-1.613404	0.519580	1.292442	-1.707235
GENE1194X	At3g11430	ATGPAT5__GPAT5 (GLYCEROL-3-PHOSPHATE ACYLTRANSFERASE 5); 1-acylglycerol-3-phosphate O-acyltransferase/ acyltransferase/ organic anion transmembrane transporter	1.000000	0.133824	1.349404	-1.081726	-1.746468	-0.674761	-0.041722	1.587352	-1.239458
GENE59X	At4g16130	ATISA1_ISA1__ARA1 (ARABINOSE KINASE); ATP binding / L-arabinokinase/ galactokinase	1.000000	0.546401	-0.540524	-1.339215	-1.392911	0.545855	0.364627	1.261906	-0.204352
GENE731X	At4g33150	LKR_LKR/SDH_SDH__lysine-ketoglutarate reductase/saccharopine dehydrogenase bifunctional enzyme	1.000000	1.277931	0.036252	-4.353901	-2.881234	0.342148	-0.135973	1.404576	0.125528
GENE1437X	At1g64660	ATMGL (ARABIDOPSIS THALIANA METHIONINE GAMMA-LYASE); catalytic/ methionine gamma-lyase	1.000000	1.464197	-0.432121	-3.045141	-2.520667	-0.555479	-0.580402	0.364991	-1.675164
GENE1482X	At1g06520	ATGPAT1__GPAT1 (GLYCEROL-3-PHOSPHATE ACYLTRANSFERASE 1); 1-acylglycerol-3-phosphate O-acyltransferase/ acyltransferase	1.000000	1.222069	-0.310482	-1.453349	-1.541725	-0.635926	-0.378681	1.737326	-0.621095
GENE555X	At3g57510	ADPG1; polygalacturonase	1.000000	0.038347	0.066422	-0.813620	-0.276130	-0.129807	0.548305	1.786559	-0.761872
GENE80X	At1g56560	beta-fructofuranosidase, putative / invertase, putative / saccharase, putative / beta-fructosidase, putative	1.000000	-0.112291	0.129915	-0.538440	0.237517	0.043700	0.453856	0.415765	-0.227526
GENE1782X	At2g16890	UDP-glucoronosyl/UDP-glucosyl transferase family protein	1.000000	0.387446	0.431822	-1.705769	-0.123395	-0.662108	1.244691	1.298002	-0.692325
GENE88X	At1g35190	oxidoreductase, 2OG-Fe(II) oxygenase family protein	1.000000	-1.616573	0.832464	-2.250804	-1.055239	0.058603	-0.230798	1.391301	-1.678707
GENE1537X	At2g31350	GLX2-5 (GLYOXALASE 2-5); hydroxyacylglutathione hydrolase/ iron ion binding / zinc ion binding	1.000000	-0.494671	0.727215	-1.316177	-0.471839	0.399143	-0.509237	0.739910	-0.942583
GENE952X	At1g12640	membrane bound O-acyl transferase (MBOAT) family protein	1.000000	-0.074508	0.395402	-1.094609	-0.194066	-0.248452	0.068048	0.795918	-0.364252
GENE1334X	At1g06290	ATACX3__ACX3 (ACYL-COA OXIDASE 3); acyl-CoA oxidase	1.000000	-0.024358	0.398072	-0.642446	-0.165182	-0.003572	-0.115567	0.375520	-0.057128
GENE813X	At4g24010	CSLG1__ATCSLG1; cellulose synthase/ transferase/ transferase, transferring glycosyl groups	1.000000	-0.409499	-0.048473	-0.195310	0.233150	0.226787	0.080725	0.789363	-0.323894
GENE1112X	At3g22740	HMT3; homocysteine S-methyltransferase	1.000000	-1.385673	0.010443	-0.974641	0.364340	0.880004	-0.905612	2.343447	-1.153504
GENE1545X	At2g11810	ATMGD3_MGD3__MGDC; 1,2-diacylglycerol 3-beta-galactosyltransferase	1.000000	-0.620568	0.225692	-0.670011	-0.290807	0.438837	-0.081949	1.018227	-0.154708
GENE1732X	At2g35690	ACX5 (ACYL-COA OXIDASE 5); FAD binding / acyl-CoA dehydrogenase/ acyl-CoA oxidase/ electron carrier/ oxidoreductase/ oxidoreductase, acting on the CH-CH group of donors	1.000000	-0.291341	-0.151818	-0.359435	-0.588259	0.403836	-0.152093	1.101110	-0.303205
GENE434X	At5g18200	UTP:galactose-1-phosphate uridylyltransferase/ ribose-5-phosphate adenylyltransferase	1.000000	0.016948	0.402848	-0.276961	0.127074	0.182194	0.458618	0.229590	-0.486440
GENE155X	At5g16760	inositol 1,3,4-trisphosphate 5/6-kinase	1.000000	0.485414	0.616263	-0.079228	0.465170	-0.301325	0.138006	-0.006667	-0.845686
GENE736X	At4g33070	pyruvate decarboxylase, putative	1.000000	-0.176672	1.424437	-0.062430	0.331195	-0.481415	0.802785	0.116235	-1.807385
GENE253X	At5g58730	pfkB-type carbohydrate kinase family protein	1.000000	0.056256	0.878544	-0.875870	-0.194356	-0.732318	-0.291414	0.634636	-1.321728
GENE7X	At2g45290	transketolase, putative	1.000000	0.019196	1.787459	-0.785571	-0.268651	-0.467119	0.339590	0.419782	-1.458410
GENE1192X	At3g03540	NPC5 (NON-SPECIFIC PHOSPHOLIPASE C5); hydrolase, acting on ester bonds / phospholipase C	1.000000	-0.196509	0.970907	-0.646870	-0.361537	-0.753468	0.554703	0.531583	-1.883919
GENE1339X	At1g06780	GAUT6 (Galacturonosyltransferase 6); polygalacturonate 4-alpha-galacturonosyltransferase/ transferase, transferring glycosyl groups	1.000000	0.216885	0.906544	-0.958859	0.004883	-0.073822	0.249878	0.149958	-0.622509
GENE489X	At5g05870	UGT76C1 (UDP-glucosyl transferase 76C1); UDP-glycosyltransferase/ cis-zeatin O-beta-D-glucosyltransferase/ cytokinin 7-beta-glucosyltransferase/ cytokinin 9-beta-glucosyltransferase/ trans-zeatin O-beta-D-glucosyltransferase/ transferase, transferring gly	1.000000	-1.177916	-0.131945	-0.134095	-0.064955	0.513382	-0.922836	-1.298288	-2.203336
GENE548X	At3g58790	GAUT15 (Galacturonosyltransferase 15); polygalacturonate 4-alpha-galacturonosyltransferase/ transferase, transferring glycosyl groups / transferase, transferring hexosyl groups	1.000000	0.096492	-0.281571	0.445027	0.262871	-0.162973	-1.038765	-0.421403	-1.447368
GENE795X	At4g26200	ACS7; 1-aminocyclopropane-1-carboxylate synthase	1.000000	0.119862	0.371854	-0.628627	0.546101	-1.085500	-1.907559	-1.311569	-3.652095
GENE348X	At5g47330	palmitoyl protein thioesterase family protein	1.000000	-0.450777	-0.406806	-0.475602	-0.095349	0.562952	1.033065	0.337277	-2.372610
GENE358X	At5g43860	ATCLH2; chlorophyllase	1.000000	-0.191945	-0.049042	-0.373202	0.045652	0.609754	0.116684	0.075999	-1.588895
GENE545X	At3g59010	pectinesterase family protein	1.000000	-1.582214	-0.930772	-0.179347	-0.256476	1.051102	0.926802	0.537504	-2.244454
GENE803X	At4g25280	adenylate kinase family protein	1.000000	0.129799	0.121187	0.271316	0.029162	-0.326673	-0.055520	0.065360	-0.664879
GENE218X	At5g64210	AOX2; alternative oxidase	1.000000	0.210808	0.256208	0.086977	0.654566	0.425186	-0.670159	0.007989	-1.295373
GENE974X	At1g30100	ATNCED5__NCED5 (NINE-CIS-EPOXYCAROTENOID DIOXYGENASE 5); 9-cis-epoxycarotenoid dioxygenase	1.000000	0.341893	0.094573	-0.132820	0.597267	0.264534	-0.344278	0.105034	-1.401371
GENE146X	At3g44830	lecithin:cholesterol acyltransferase family protein / LACT family protein	1.000000	-0.003768	0.203906	0.099451	0.402090	0.164242	-0.575460	-0.345366	-2.411646
GENE1078X	At3g21800	UGT71B8 (UDP-GLUCOSYL TRANSFERASE 71B8); UDP-glycosyltransferase/ quercetin 3-O-glucosyltransferase/ quercetin 4'-O-glucosyltransferase/ transferase, transferring glycosyl groups	1.000000	0.029177	0.219471	0.095792	0.070689	0.170730	-0.197687	-0.175496	-1.142041
GENE211X	At5g65550	UDP-glucoronosyl/UDP-glucosyl transferase family protein	1.000000	-0.126725	0.470641	0.093942	0.565955	0.627358	-0.602879	-0.257252	-3.007150
GENE828X	At4g22100	BGLU3 (BETA GLUCOSIDASE 2); catalytic/ cation binding / hydrolase, hydrolyzing O-glycosyl compounds	1.000000	-0.159610	0.450777	0.187810	0.656721	0.404530	-0.474676	-0.254979	-2.953497
GENE291X	At5g54000	oxidoreductase, 2OG-Fe(II) oxygenase family protein	1.000000	-0.071244	0.497551	0.117155	0.673216	0.495633	-0.708837	-0.070588	-2.784206
GENE1473X	At1g17010	oxidoreductase, 2OG-Fe(II) oxygenase family protein	1.000000	-0.030393	0.473846	0.071293	0.647786	0.439712	-0.492478	-0.044982	-2.353675
GENE1751X	At2g44990	MAX3__CCD7 (CAROTENOID CLEAVAGE DIOXYGENASE 7); 9-cis-epoxycarotenoid dioxygenase	1.000000	-0.209682	0.299842	0.145749	0.478932	0.476868	-0.573466	0.020407	-1.641269
GENE760X	At4g29620	cytidine deaminase, putative / cytidine aminohydrolase, putative	1.000000	-0.162459	0.141495	0.216445	-0.000374	0.002818	-0.135583	0.375535	-0.677843
GENE670X	At4g39650	GGT2 (GAMMA-GLUTAMYL TRANSPEPTIDASE 2); gamma-glutamyltransferase/ glutathione gamma-glutamylcysteinyltransferase	1.000000	-0.114568	0.208092	0.258115	0.227216	0.234087	-0.303407	0.483715	-0.820204
GENE763X	At4g29650	cytidine deaminase 4 (CDA4) (desH) / cytidine aminohydrolase	1.000000	-0.136988	0.162455	0.267083	0.113867	0.132809	-0.280895	0.343974	-0.944884
GENE902X	At4g03930	enzyme inhibitor/ pectinesterase	1.000000	0.020254	0.087769	0.222384	0.022574	0.092999	-0.160815	0.241270	-0.458303
GENE409X	At5g23790	AtGolS5 (Arabidopsis thaliana galactinol synthase 5); transferase, transferring glycosyl groups / transferase, transferring hexosyl groups	1.000000	0.043740	0.263399	0.224002	0.298383	0.290283	-0.298548	0.284650	-1.116464
GENE757X	At4g29580	cytidine deaminase, putative / cytidine aminohydrolase, putative	1.000000	-0.114189	0.215415	0.284978	0.239372	0.169728	-0.047659	0.301769	-0.918124
GENE762X	At4g29640	cytidine deaminase, putative / cytidine aminohydrolase, putative	1.000000	-0.081020	0.175601	0.318384	0.290660	0.003928	-0.209499	0.292457	-1.105642
GENE1052X	At3g24220	ATNCED6__NCED6 (NINE-CIS-EPOXYCAROTENOID DIOXYGENASE 6); 9-cis-epoxycarotenoid dioxygenase	1.000000	-0.196626	0.582478	0.363142	0.370147	0.069524	-0.022990	0.710864	-3.520227
GENE1376X	At1g04920	ATSPS3F (sucrose phosphate synthase 3F); sucrose-phosphate synthase/ transferase, transferring glycosyl groups	1.000000	0.020726	0.203039	0.510719	0.607371	0.184094	0.121570	0.812437	-2.670907
GENE18X	At2g33070	NSP2 (NITRILE SPECIFIER PROTEIN 2)	1.000000	-0.231020	1.106603	-0.142493	0.185528	0.581273	-0.902809	-0.987934	-3.051234
GENE1122X	At3g22400	LOX5; electron carrier/ iron ion binding / lipoxygenase/ metal ion binding / oxidoreductase, acting on single donors with incorporation of molecular oxygen, incorporation of two atoms of oxygen	1.000000	-0.368791	0.725320	0.155586	-0.483982	-0.061520	-0.539621	-0.857059	-2.398724
GENE249X	At5g58660	oxidoreductase, 2OG-Fe(II) oxygenase family protein	1.000000	0.224961	0.485093	-0.294823	-0.661237	0.194557	-0.214087	-0.602500	-2.496622
GENE336X	At5g47810	PFK2 (PHOSPHOFRUCTOKINASE 2); 6-phosphofructokinase	1.000000	0.158993	0.275633	-0.706145	-0.363582	0.347860	-0.152122	-0.405222	-2.641713
GENE1125X	At3g02610	acyl-[acyl-carrier-protein] desaturase/ oxidoreductase/ transition metal ion binding	1.000000	0.168943	0.890933	0.062380	-0.451326	0.328539	-0.007800	-0.708311	-2.237875
GENE161X	At5g16230	acyl-(acyl-carrier-protein) desaturase, putative / stearoyl-ACP desaturase, putative	1.000000	-0.426517	0.978967	-0.040651	0.208448	0.274013	0.412842	-0.461869	-2.383624
GENE1118X	At3g14360	lipase class 3 family protein	1.000000	0.093340	0.942730	-0.510879	-0.037770	0.513536	0.775890	-0.386038	-2.961917
GENE527X	At3g61880	CYP78A9 (CYTOCHROME P450 78A9); monooxygenase/ oxygen binding	1.000000	-0.768480	0.136625	-0.700858	-0.740438	0.234299	0.178292	-0.046860	-3.308014
GENE78X	At1g24735	O-methyltransferase	1.000000	-0.707359	0.605256	-0.162459	0.118525	0.118195	0.099080	-0.397330	-3.380079
GENE533X	At3g60730	pectinesterase family protein	1.000000	0.053935	0.421884	-0.008020	0.254804	0.332768	-0.276520	-0.757747	-4.701801
GENE565X	At3g56350	superoxide dismutase (Mn), putative / manganese superoxide dismutase, putative	1.000000	-0.014216	0.432862	-0.329825	0.159927	0.405440	-0.328924	-0.572823	-5.083810
GENE504X	At5g03860	MLS (MALATE SYNTHASE); malate synthase	1.000000	-0.131518	0.726590	-0.052083	-0.363047	0.243694	-0.407800	-1.049204	-4.416566
GENE1079X	At3g21720	ICL (ISOCITRATE LYASE); catalytic/ isocitrate lyase	1.000000	-0.000637	0.406010	-0.264202	-0.393006	0.007950	-0.422672	-1.050915	-4.654789
GENE128X	At5g20860	pectinesterase family protein	1.000000	-0.161458	0.591761	0.210695	-0.279404	-0.120405	-0.019323	-0.581730	-2.513355
GENE305X	At5g51490	pectinesterase family protein	1.000000	-0.727432	0.690369	0.276333	-0.691605	-0.389044	0.449867	-0.461947	-3.859822
GENE246X	At5g59590	UGT76E2 (UDP-GLUCOSYL TRANSFERASE 76E2); UDP-glycosyltransferase/ quercetin 3-O-glucosyltransferase/ quercetin 7-O-glucosyltransferase	1.000000	-0.186955	0.187949	0.044463	-0.390601	-0.124126	-0.011716	-0.043575	-1.984848
GENE920X	At4g01970	AtSTS (Arabidopsis thaliana stachyose synthase); galactinol-raffinose galactosyltransferase/ hydrolase, hydrolyzing O-glycosyl compounds	1.000000	-0.155570	0.479999	0.163204	-0.407105	0.161046	0.020199	-0.337480	-3.318174
GENE3X	At2g23260	UGT84B1 (UDP-glucosyl transferase 84B1); UDP-glycosyltransferase/ abscisic acid glucosyltransferase/ indole-3-acetate beta-glucosyltransferase/ quercetin 7-O-glucosyltransferase/ transferase, transferring glycosyl groups	1.000000	-0.082380	0.054072	-0.021657	-0.129471	-0.193834	0.233951	-0.102882	-1.403235
GENE481X	At5g07200	ATGA20OX3_GA20OX3__YAP169; gibberellin 20-oxidase	1.000000	-0.287796	0.109574	-0.146410	-0.705158	-0.583742	0.869363	-0.669887	-4.702941
GENE327X	At5g49190	ATSUS2_SSA__SUS2 (SUCROSE SYNTHASE 2); UDP-glycosyltransferase/ sucrose synthase/ transferase, transferring glycosyl groups	1.000000	-0.205440	0.167345	0.049319	-0.183242	-0.195711	0.692821	-0.751586	-4.589344
GENE546X	At3g58740	CSY1 (CITRATE SYNTHASE 1); citrate (SI)-synthase/ transferase, transferring acyl groups, acyl groups converted into alkyl on transfer	1.000000	-0.259643	0.136112	0.083767	-0.213799	-0.128584	0.382581	-0.277374	-2.997662
GENE881X	At4g10490	oxidoreductase, 2OG-Fe(II) oxygenase family protein	1.000000	-0.045206	0.039024	-0.090611	-0.405524	-0.086715	0.149648	-0.333460	-2.680441
GENE935X	At1g25410	ATIPT6; ATP binding / adenylate dimethylallyltransferase/ tRNA isopentenyltransferase	1.000000	-0.134908	0.090218	0.061346	-0.488701	-0.201389	0.224057	-0.222109	-2.761232
GENE1336X	At1g78390	ATNCED9__NCED9 (NINE-CIS-EPOXYCAROTENOID DIOXYGENASE 9); 9-cis-epoxycarotenoid dioxygenase	1.000000	-0.215065	0.184937	-0.162580	-0.398114	-0.237530	0.303425	-0.063949	-2.899443
GENE469X	At5g09640	SNG2__SCPL19; serine-type carboxypeptidase/ sinapoyltransferase	1.000000	-0.124627	0.201333	-0.183745	-0.421167	-0.293386	0.341273	-0.841961	-4.406687
GENE713X	At4g34520	FAE1__KCS18; acyltransferase/ fatty acid elongase	1.000000	-0.148977	0.014327	-0.171006	-0.766923	-0.355936	0.581200	-0.907973	-5.061128
GENE1429X	At1g65880	BZO1 (BENZOYLOXYGLUCOSINOLATE 1); benzoate-CoA ligase	1.000000	0.042458	0.054761	-0.067349	-0.372417	-0.252404	0.411898	-0.665985	-3.013347
GENE1519X	At1g78500	pentacyclic triterpene synthase, putative	1.000000	-0.062204	0.265433	0.013656	-0.240929	-0.050310	0.137913	-0.786359	-4.103270
GENE910X	At4g03050	AOP3; iron ion binding / oxidoreductase	1.000000	0.217770	-0.023924	-0.316759	-0.578306	-0.399225	0.787035	-0.441839	-3.974617
GENE991X	At3g11180	oxidoreductase, 2OG-Fe(II) oxygenase family protein	1.000000	-0.513025	0.401509	0.183486	-0.229401	-0.352036	0.321943	0.796447	-3.656459
GENE966X	At1g16980	TPS2__ATTPS2; alpha,alpha-trehalose-phosphate synthase (UDP-forming)/ transferase, transferring glycosyl groups	1.000000	-0.059325	0.219995	0.229989	-0.032621	0.009600	0.040208	0.131163	-1.231502
GENE340X	At5g48100	LAC15__TT10 (TRANSPARENT TESTA 10); copper ion binding / laccase	1.000000	-0.362119	0.570433	0.048703	-0.390968	-0.102269	0.311332	0.192394	-5.619482
GENE1220X	At1g28030	oxidoreductase, 2OG-Fe(II) oxygenase family protein	1.000000	-0.287558	0.249491	0.269253	-0.076629	-0.168169	0.091394	0.014823	-2.830007
GENE1281X	At1g80330	ATGA3OX4__GA3OX4 (GIBBERELLIN 3-OXIDASE 4); gibberellin 3-beta-dioxygenase	1.000000	-0.038605	0.133816	0.240617	-0.091528	-0.121313	0.036987	0.137687	-1.599510
GENE1691X	At2g36760	UGT73C2 (UDP-glucosyl transferase 73C2); UDP-glycosyltransferase/ transferase, transferring glycosyl groups / transferase, transferring hexosyl groups	1.000000	-0.044802	0.030014	0.108363	-0.096568	-0.014178	0.036432	0.029567	-0.975400
GENE782X	At4g27250	dihydroflavonol 4-reductase family / dihydrokaempferol 4-reductase family	1.000000	0.486198	0.393564	0.247843	0.210840	0.094596	0.171825	-0.355258	-2.479275
GENE1640X	At1g05160	ATKAO1_KAO1__CYP88A3 (CYTOCHROME P450 88 A3); ent-kaurenoate oxidase/ oxygen binding	1.000000	0.629171	-0.149807	-0.031117	-0.337534	0.226077	0.599868	-0.320398	-1.807193
GENE890X	At4g09820	TT8 (TRANSPARENT TESTA 8); DNA binding / transcription factor	1.000000	-0.222169	-0.138859	-0.323954	-0.251151	-0.474731	0.888820	-0.274633	-2.019199
GENE595X	At3g52780	ATPAP20__PAP20; acid phosphatase/ protein serine/threonine phosphatase	1.000000	0.364831	-0.080097	-1.709351	-0.609436	-0.430794	0.490028	0.668259	-2.837872
GENE1666X	At1g23200	pectinesterase family protein	1.000000	-0.422528	-0.289294	-1.292380	-0.638064	-1.035618	0.440128	0.975315	-3.280173
GENE756X	At4g29570	cytidine deaminase, putative / cytidine aminohydrolase, putative	1.000000	0.014530	-0.097537	-0.282110	-0.029785	-0.213046	0.213517	0.279306	-1.427659
GENE1643X	At1g04580	ATAO-4_ATAO2__AAO4 (ARABIDOPSIS ALDEHYDE OXIDASE 4); aldehyde oxidase/ aryl-aldehyde oxidase	1.000000	0.182377	-0.012616	-0.304009	-0.283901	-0.370725	0.475346	0.828142	-1.787069
GENE712X	At4g34510	KCS17 (3-KETOACYL-COA SYNTHASE 17); acyltransferase/ catalytic/ transferase, transferring acyl groups other than amino-acyl groups	1.000000	0.559455	0.455193	0.157087	-0.137714	0.207678	0.378609	1.026216	-2.060187
GENE779X	At4g27550	TPS4__ATTPS4; alpha,alpha-trehalose-phosphate synthase (UDP-forming)/ transferase, transferring glycosyl groups	1.000000	-0.087003	0.166766	0.273910	0.001624	-0.159939	-0.025743	0.319421	-1.005427
GENE398X	At5g35550	ATMYB123_ATTT2_MYB123__TT2 (TRANSPARENT TESTA 2); DNA binding / transcription factor	1.000000	-0.014373	0.023439	0.219916	-0.075314	-0.110764	0.059586	0.459664	-0.898213
GENE1578X	At2g21770	CESA09__CESA9 (CELLULOSE SYNTHASE A9); cellulose synthase/ transferase, transferring glycosyl groups	1.000000	-0.063296	0.082411	0.318889	-0.102346	0.160402	0.058050	0.592036	-1.703684
GENE1381X	At1g48470	GLN1;5 (glutamine synthetase 1;5); glutamate-ammonia ligase	1.000000	0.296023	0.669773	0.372582	0.145540	-0.176577	0.428829	1.738010	-4.242458
GENE1637X	At1g09510	cinnamyl-alcohol dehydrogenase family / CAD family	1.000000	0.016215	0.083336	-0.007127	-0.014204	-0.236937	0.076336	0.467789	-1.360803
GENE1420X	At1g11590	pectin methylesterase, putative	1.000000	0.044285	0.012760	0.127406	-0.233894	-0.106461	0.114633	0.161602	-0.854646
GENE1622X	At1g61720	BAN (BANYULS); oxidoreductase	1.000000	-0.077571	-0.171040	0.184441	-0.937425	-0.761930	0.670316	0.398481	-2.968956
GENE1723X	At2g25540	CESA10 (CELLULOSE SYNTHASE 10); cellulose synthase/ transferase, transferring glycosyl groups	1.000000	-0.202015	0.054231	0.067083	-0.665091	-0.590709	0.561003	0.390049	-2.754589
GENE1697X	At2g36710	pectinesterase family protein	1.000000	-0.184348	0.084808	0.084004	-0.209465	-0.166143	0.181726	0.153546	-0.713960
GENE662X	At4g39800	ATMIPS1_MI-1-P SYNTHASE__MIPS1 (MYO-INOSITOL-1-PHOSTPATE SYNTHASE 1); inositol-3-phosphate synthase	1.000000	-0.932668	-0.871498	0.424241	0.650272	-1.607501	1.624179	0.526872	-1.988644
GENE436X	At5g17310	UTP--glucose-1-phosphate uridylyltransferase, putative / UDP-glucose pyrophosphorylase, putative / UGPase, putative	1.000000	-1.189660	-0.278555	0.445873	0.199295	-1.110038	0.319231	1.079943	-2.442308
GENE1283X	At1g70580	GGT2__AOAT2 (ALANINE-2-OXOGLUTARATE AMINOTRANSFERASE 2); L-alanine:2-oxoglutarate aminotransferase/ glycine:2-oxoglutarate aminotransferase	1.000000	-1.837600	-0.755563	-0.405007	0.005601	-1.092781	1.039890	0.897643	-1.928929
GENE696X	At4g36220	CYP84A1__FAH1 (FERULIC ACID 5-HYDROXYLASE 1); ferulate 5-hydroxylase/ monooxygenase	1.000000	-0.949504	-0.434346	-0.356504	0.314514	-0.819646	0.188041	-2.230005	-1.723530
GENE582X	At3g54660	ATGR2_EMB2360__GR (GLUTATHIONE REDUCTASE); ATP binding / glutathione-disulfide reductase	1.000000	-0.687514	-0.790228	0.293204	0.119431	-0.884847	-0.186656	-0.376180	-0.836911
GENE1314X	At2g43710	FAB2__SSI2; acyl-[acyl-carrier-protein] desaturase/ stearoyl-CoA 9-desaturase	1.000000	-0.255873	-0.707192	0.507656	-0.119708	-1.040011	0.632090	-0.524798	-1.460483
GENE1494X	At1g11720	ATSS3 (starch synthase 3); starch synthase/ transferase, transferring glycosyl groups	1.000000	-0.150910	-0.967628	0.422178	0.741432	-0.529828	0.316552	-0.473646	-1.515101
GENE529X	At3g61530	PANB2; 3-methyl-2-oxobutanoate hydroxymethyltransferase	1.000000	0.231608	0.315857	0.050129	0.408751	0.551663	0.037660	-0.366710	-0.441429
GENE1193X	At3g07630	ADT2 (arogenate dehydratase 2); arogenate dehydratase/ prephenate dehydratase	1.000000	0.112374	0.250068	0.044781	0.437891	0.673523	0.516317	-0.616308	-0.257712
GENE534X	At3g60880	dihydrodipicolinate synthase 1 (DHDPS1) (DHDPS) (DHPS1)	1.000000	0.179485	0.348776	0.461201	0.400733	0.217708	0.098766	-0.644740	-0.547653
GENE622X	At3g47930	ATGLDH (L-GALACTONO-1,4-LACTONE DEHYDOROGENASE); L-gulono-1,4-lactone dehydrogenase/ galactonolactone dehydrogenase	1.000000	0.109394	0.376517	0.721014	0.654002	0.407097	0.232461	-0.257952	-0.631231
GENE766X	At4g29840	TS__MTO2 (METHIONINE OVER-ACCUMULATOR 2); threonine synthase	1.000000	-0.028059	0.633419	0.626177	1.237804	1.165149	0.550669	-0.989453	-1.387336
GENE1563X	At1g31220	phosphoribosylglycinamide formyltransferase	1.000000	-0.128232	0.339129	0.262985	0.910811	0.531278	0.364267	-0.353946	-0.701453
GENE1750X	At2g45150	phosphatidate cytidylyltransferase family protein	1.000000	0.089606	-0.084926	0.561566	0.641837	0.519815	0.518773	-0.448495	-1.242952
GENE1784X	At2g46110	PANB1__KPHMT1 (KETOPANTOATE HYDROXYMETHYLTRANSFERASE 1); 3-methyl-2-oxobutanoate hydroxymethyltransferase	1.000000	0.172761	-0.071363	0.999198	0.474019	1.185398	0.848014	-0.528805	-0.896528
GENE899X	At4g04870	CLS (CARDIOLIPIN SYNTHASE); cardiolipin synthase/ phosphatidyltransferase	1.000000	0.211671	0.527541	0.124821	0.548987	0.006518	0.615088	-0.474644	-1.536749
GENE1064X	At3g12670	emb2742 (embryo defective 2742); CTP synthase/ catalytic	1.000000	0.495787	0.470731	0.581632	0.391381	-0.213618	0.755745	-1.612316	-1.896711
GENE1740X	At2g37260	ATWRKY44_DSL1_WRKY44__TTG2 (TRANSPARENT TESTA GLABRA 2); transcription factor	1.000000	0.194716	0.173423	0.282900	0.161812	-0.218010	0.285268	-0.565027	-1.361412
GENE1212X	At1g15710	prephenate dehydrogenase family protein	1.000000	-0.098745	0.295233	0.914974	0.604559	-0.054714	0.665986	-0.135780	-0.874190
GENE714X	At4g34740	ATPURF2_CIA1__ATASE2 (GLN PHOSPHORIBOSYL PYROPHOSPHATE AMIDOTRANSFERASE 2); amidophosphoribosyltransferase	1.000000	-0.164412	0.002938	1.221393	1.122994	0.018651	0.246813	-1.081211	-1.678721
GENE1495X	At1g11790	ADT1 (arogenate dehydratase 1); arogenate dehydratase/ prephenate dehydratase	1.000000	-0.146156	-0.017543	0.926275	0.889250	-0.604247	0.152594	-0.728119	-0.819883
GENE1702X	At2g20370	KAM1__MUR3 (MURUS 3); catalytic/ transferase, transferring glycosyl groups	1.000000	-0.236239	0.558540	0.353708	0.725809	-0.432070	0.081350	-0.665601	-0.683553
GENE471X	At5g08570	pyruvate kinase, putative	1.000000	-0.067932	0.214245	-0.118150	-0.200726	0.347852	1.284726	-0.770074	-0.637767
GENE1597X	At1g79230	ATMST1_ATRDH1_ST1_STR1__MST1 (MERCAPTOPYRUVATE SULFURTRANSFERASE 1); 3-mercaptopyruvate sulfurtransferase/ sulfurtransferase/ thiosulfate sulfurtransferase	1.000000	-0.192491	0.178689	-0.149061	0.014248	0.116138	0.778822	-0.205737	-0.610633
GENE56X	At4g16800	enoyl-CoA hydratase, putative	1.000000	0.706628	0.062419	0.695317	-0.365839	0.848214	0.743668	-0.717485	-0.779235
GENE1386X	At1g53000	cytidylyltransferase family	1.000000	0.329448	0.234017	0.578206	-0.594874	1.185066	0.573883	-0.751502	-0.587462
GENE1213X	At1g15690	ATAVP3_AVP-3__AVP1; ATPase/ hydrogen-translocating pyrophosphatase	1.000000	0.106486	0.061019	0.684212	-0.239088	0.408568	0.473035	-0.192453	-0.364923
GENE1808X	At2g29980	FAD3 (FATTY ACID DESATURASE 3); omega-3 fatty acid desaturase	1.000000	0.218627	0.507579	1.649588	-0.295269	1.157865	0.551937	0.108133	-1.334175
GENE1070X	At3g25110	AtFaTA (Arabidopsis FatA acyl-ACP thioesterase); acyl carrier/ acyl-[acyl-carrier-protein] hydrolase	1.000000	0.669286	1.062432	0.856984	-0.744190	-0.060431	1.145402	-0.554705	-1.037028
GENE1230X	At1g63050	membrane bound O-acyl transferase (MBOAT) family protein	1.000000	0.435891	0.561675	1.010417	-0.029281	-0.066746	1.140046	-0.490656	-0.719599
GENE1841X	At2g30920	COQ3_EMB3002__ATCOQ3 (ARABDIOPSIS THALIANA COENZYME Q 3); hexaprenyldihydroxybenzoate methyltransferase/ polyprenyldihydroxybenzoate methyltransferase	1.000000	0.304337	0.419088	0.339427	-0.073887	0.226467	0.714799	-0.425168	-0.510835
GENE162X	At5g16240	acyl-(acyl-carrier-protein) desaturase, putative / stearoyl-ACP desaturase, putative	1.000000	0.263769	-0.460523	0.623110	-1.175199	-0.221154	0.287743	1.480893	-1.082840
GENE805X	At4g25420	AT2301_ATGA20OX1_GA5__GA20OX1; gibberellin 20-oxidase	1.000000	-0.060050	-0.140210	0.641682	-0.407950	-0.132428	-0.289963	0.760433	-0.588061
GENE936X	At1g19940	AtGH9B5 (Arabidopsis thaliana Glycosyl Hydrolase 9B5); catalytic/ hydrolase, hydrolyzing O-glycosyl compounds	1.000000	-0.757962	0.165574	0.785624	-0.621695	-0.302158	0.188004	2.322058	-0.539108
GENE321X	At5g49180	pectinesterase family protein	1.000000	1.136171	-0.719218	-0.382088	-1.561033	-0.912422	1.220206	1.199554	-2.527419
GENE345X	At5g47350	palmitoyl protein thioesterase family protein	1.000000	0.326910	-0.132807	0.060757	-0.658226	-0.448683	0.128377	0.758224	-1.261798
GENE300X	At5g51810	AT2353_ATGA20OX2__GA20OX2 (GIBBERELLIN 20 OXIDASE 2); gibberellin 20-oxidase	1.000000	0.996295	0.091737	0.535969	-0.608504	-0.368305	0.033406	0.921417	-1.266707
GENE415X	At5g23260	ABS_AGL32__TT16 (TRANSPARENT TESTA16); transcription factor	1.000000	0.612931	-0.093534	0.265379	-0.205338	0.001854	-0.084576	0.450634	-0.561761
GENE811X	At4g24260	KOR3__ATGH9A3 (ARABIDOPSIS THALIANA GLYCOSYL HYDROLASE 9A3); catalytic/ hydrolase, hydrolyzing O-glycosyl compounds	1.000000	0.564709	-0.043155	0.238850	-0.302466	-0.305991	0.252732	0.824584	-0.612635
GENE1474X	At1g17260	AHA10 (Autoinhibited H(+)-ATPase isoform 10); ATPase/ ATPase, coupled to transmembrane movement of ions, phosphorylative mechanism / cation-transporting ATPase	1.000000	0.317243	0.120938	0.306894	-0.225029	-0.164005	0.151375	0.643909	-0.481358
GENE673X	At4g39010	AtGH9B18 (Arabidopsis thaliana glycosyl hydrolase 9B18); catalytic/ hydrolase, hydrolyzing O-glycosyl compounds	1.000000	1.080566	-0.204359	0.294934	-0.152602	-0.322466	0.354468	0.819938	-0.351720
GENE844X	At4g20050	QRT3 (QUARTET 3); polygalacturonase	1.000000	1.078923	-0.020693	0.049851	-0.766682	-0.471476	0.758455	1.748356	-0.358188
GENE165X	At5g15490	UDP-glucose 6-dehydrogenase, putative	1.000000	-0.306982	1.094314	0.216393	0.082545	-0.575463	0.681192	0.543165	-0.259169
GENE842X	At4g20460	NAD-dependent epimerase/dehydratase family protein	1.000000	0.035984	1.962902	0.068349	0.287951	-0.822188	0.080327	1.789037	-0.546033
GENE1049X	At3g15020	malate dehydrogenase (NAD), mitochondrial, putative	1.000000	-0.222145	1.119718	0.243911	0.699088	-0.118848	1.576309	1.169701	0.012735
GENE1311X	At2g43840	UGT74F1__UDP-glucoronosyl/UDP-glucosyl transferase family protein	1.000000	0.428267	0.492253	0.107552	0.179690	-0.133318	0.317569	0.402608	-0.079963
GENE528X	At3g61130	LGT1__GAUT1 (GALACTURONOSYLTRANSFERASE 1); polygalacturonate 4-alpha-galacturonosyltransferase/ transferase, transferring glycosyl groups	1.000000	-0.048381	0.326929	0.936965	0.113109	0.321292	0.300709	0.588367	-0.032073
GENE578X	At3g55030	PGPS2 (phosphatidylglycerolphosphate synthase 2); CDP-alcohol phosphatidyltransferase/ CDP-diacylglycerol-glycerol-3-phosphate 3-phosphatidyltransferase	1.000000	0.205656	0.345137	0.501654	0.216131	0.274422	0.178541	0.322542	-0.020824
GENE251X	At5g58700	phosphoinositide-specific phospholipase C family protein	1.000000	0.737320	1.565341	0.627569	0.997988	0.827357	0.017722	1.197533	0.587337
GENE706X	At4g34840	ATMTN2; methylthioadenosine nucleosidase	1.000000	0.278887	0.469108	0.578218	0.282909	0.309287	-0.150104	0.390247	0.378727
GENE1000X	At3g14790	ATRHM3__RHM3 (RHAMNOSE BIOSYNTHESIS 3); UDP-L-rhamnose synthase/ catalytic	1.000000	0.212533	0.747441	1.128083	0.396739	-0.528369	0.349386	0.782897	0.351949
GENE1042X	At3g20040	HKL2__ATHXK4; ATP binding / fructokinase/ glucokinase/ hexokinase	1.000000	0.447652	0.838834	0.614187	0.536857	-0.164457	-0.135019	0.797918	0.253436
GENE346X	At5g47435	formyltetrahydrofolate deformylase, putative	1.000000	-0.962982	0.185811	0.917967	0.278601	0.759226	-0.226987	0.755404	0.688058
GENE570X	At3g55940	phosphoinositide-specific phospholipase C, putative	1.000000	-0.611605	0.822295	0.539602	0.735303	-0.232487	-0.639940	1.038197	-0.239502
GENE924X	At4g00240	PLDBETA2; phospholipase D	1.000000	-0.259251	0.785741	0.228266	0.617688	0.491812	-0.516372	0.743499	-0.027212
GENE1167X	At3g05620	pectinesterase family protein	1.000000	-0.044811	0.366238	0.381275	0.240974	0.189533	-0.403010	0.486672	-0.034930
GENE1259X	At1g73250	ATFX__GER1 (GDP-4-KETO-6-DEOXYMANNOSE-3,5-EPIMERASE-4-REDUCTASE 1); GDP-L-fucose synthase	1.000000	-0.481409	0.974073	0.824866	0.381954	0.149705	-0.739875	0.792996	0.527764
GENE408X	At5g23670	LCB2; protein binding / serine C-palmitoyltransferase	1.000000	0.226743	0.542198	0.745909	-0.317434	0.958633	-0.490584	0.881101	0.243871
GENE1612X	At1g61850	galactolipase/ phospholipase	1.000000	-0.215703	0.513097	0.201347	0.097284	0.625141	-0.312157	0.874142	-0.244296
GENE866X	At4g12430	trehalose-6-phosphate phosphatase, putative	1.000000	0.731211	0.348363	-0.098570	1.659570	0.152341	0.057458	2.295309	-0.202600
GENE568X	At3g55700	UDP-glucoronosyl/UDP-glucosyl transferase family protein	1.000000	0.397622	0.226308	-0.212673	0.334978	0.128526	0.099986	0.408684	0.080689
GENE1187X	At3g10370	SDP6 (SUGAR-DEPENDENT 6); glycerol-3-phosphate dehydrogenase	1.000000	0.336087	0.545281	-0.428563	0.763808	0.487974	0.310545	0.795138	0.072208
GENE298X	At5g52560	ATUSP (ARABIDOPSIS THALIANA UDP-SUGAR PYROPHOSPHORYLASE); UTP-monosaccharide-1-phosphate uridylyltransferase/ UTP:arabinose-1-phosphate uridylyltransferase/ UTP:galactose-1-phosphate uridylyltransferase/ UTP:glucose-1-phosphate uridylyltransferase/ UTP:xy	1.000000	0.184321	0.344257	0.351731	-0.097290	0.035507	0.187513	0.810003	0.047066
GENE396X	At5g36150	ATPEN3 (putative pentacyclic triterpene synthase 3); catalytic/ lupeol synthase	1.000000	0.274338	0.354131	0.389872	0.026885	-0.030362	-0.139935	0.864242	-0.140648
GENE656X	At3g42850	galactokinase, putative	1.000000	0.344382	0.290206	0.533995	0.360190	0.020036	-0.010016	2.009943	-0.601167
GENE292X	At5g54010	glycosyltransferase family protein	1.000000	0.320418	0.522521	0.628713	0.717821	0.190089	-0.158239	1.653549	-0.245151
GENE943X	At4g10260	pfkB-type carbohydrate kinase family protein	1.000000	0.672075	0.530517	0.781278	0.751845	0.256521	-0.166898	2.248017	-0.308528
GENE89X	At1g32180	CSLD6__ATCSLD6; cellulose synthase/ transferase, transferring glycosyl groups	1.000000	0.203605	0.258531	0.205807	0.203896	0.144631	-0.198840	0.788233	-0.174379
GENE1323X	At1g08065	ATACA5__ACA5 (ALPHA CARBONIC ANHYDRASE 5); carbonate dehydratase/ zinc ion binding	1.000000	0.283399	0.265920	0.431839	0.290591	0.146487	-0.209150	0.983778	-0.244465
GENE509X	At5g03690	fructose-bisphosphate aldolase, putative	1.000000	-0.168035	0.381791	0.546403	0.644492	0.135805	-0.946637	2.341372	-0.040661
GENE97X	At5g09430	hydrolase	1.000000	-0.124907	0.863723	0.597279	0.800827	0.361318	-0.754264	2.775644	-0.040404
GENE1149X	At3g05820	beta-fructofuranosidase/ catalytic	1.000000	0.005154	0.595310	0.612655	0.862073	0.300688	-0.757433	2.635876	-0.424408
GENE1123X	At3g22360	AOX1B; alternative oxidase	1.000000	-0.066708	0.660694	0.349911	0.977824	0.250014	-0.558965	1.599001	-0.240326
GENE693X	At4g37840	HKL3 (HEXOKINASE-LIKE 3); ATP binding / fructokinase/ glucokinase/ hexokinase	1.000000	-0.122191	0.547847	0.593928	0.738431	0.340473	-0.313637	1.501571	-0.242571
GENE799X	At4g26390	pyruvate kinase, putative	1.000000	-0.281054	0.587971	0.690935	0.834185	0.181760	-0.213600	1.716234	-0.264879
GENE539X	At3g60100	CSY5 (citrate synthase 5); citrate (SI)-synthase/ transferase, transferring acyl groups, acyl groups converted into alkyl on transfer	1.000000	-0.204016	0.705222	0.372691	0.633128	0.345098	-0.149107	1.513012	-0.401247
GENE1305X	At1g51410	cinnamyl-alcohol dehydrogenase, putative (CAD)	1.000000	-0.200553	0.877348	0.655015	0.938924	0.447007	-0.325746	2.423483	-0.437209
GENE699X	At4g35650	isocitrate dehydrogenase, putative / NAD+ isocitrate dehydrogenase, putative	1.000000	-0.195078	0.542159	0.632157	0.375297	0.209755	-0.284576	1.890418	-0.582151
GENE729X	At4g33230	pectinesterase family protein	1.000000	-0.457223	0.819509	0.678333	0.850206	0.393929	-0.563597	2.597092	-0.528325
GENE1685X	At1g51260	LPAT3; 1-acylglycerol-3-phosphate O-acyltransferase	1.000000	-0.353011	0.987759	0.753817	0.522560	0.278197	-0.501002	2.314678	-0.321855
GENE1667X	At1g23210	AtGH9B6 (Arabidopsis thaliana glycosyl hydrolase 9B6); catalytic/ hydrolase, hydrolyzing O-glycosyl compounds	1.000000	-0.356622	0.917200	0.685777	0.489337	0.304702	-0.308987	1.532445	-0.286613
GENE700X	At4g35670	glycoside hydrolase family 28 protein / polygalacturonase (pectinase) family protein	1.000000	0.027268	0.799350	0.747897	0.759034	0.227428	-0.126767	2.498154	-0.058462
GENE879X	At4g11030	long-chain-fatty-acid--CoA ligase, putative / long-chain acyl-CoA synthetase, putative	1.000000	-0.007017	0.665393	0.701065	0.685577	0.196405	-0.210220	2.317335	-0.089812
GENE1072X	At3g17720	pyridoxal-dependent decarboxylase family protein	1.000000	0.140975	0.828593	0.822111	0.942926	0.204120	-0.229488	2.666831	-0.130755
GENE1450X	At1g52570	PLDALPHA2 (phosphlipase d alpha 2); phospholipase D	1.000000	-0.042571	0.662393	0.330160	0.676352	0.354964	0.230294	2.659611	0.030731
GENE932X	At4g00110	GAE3 (UDP-D-GLUCURONATE 4-EPIMERASE 3); UDP-glucuronate 4-epimerase/ catalytic	1.000000	-0.185396	0.981776	0.826223	0.273894	0.388061	-0.079887	1.489985	0.148543
GENE0X	At2g26450	pectinesterase family protein	1.000000	-0.164576	0.660529	0.249295	0.317318	0.354978	-0.372159	4.509525	-0.192162
GENE179X	At5g27870	pectinesterase family protein	1.000000	-0.354261	0.762050	0.373879	0.460108	0.339431	-0.288561	4.470644	-0.168887
GENE1040X	At3g18220	phosphatidic acid phosphatase family protein / PAP2 family protein	1.000000	-0.347291	0.591710	0.377428	0.564917	0.270857	-0.399226	3.723487	-0.297296
GENE58X	At4g15980	pectinesterase family protein	1.000000	-0.048511	0.803646	0.651853	0.616867	0.349185	-0.541025	3.771943	-0.265772
GENE1133X	At3g06830	pectinesterase family protein	1.000000	-0.251631	0.814877	0.621459	0.574600	0.416457	-0.534762	3.939395	-0.014106
GENE687X	At4g38190	CSLD4__ATCSLD4; cellulose synthase/ transferase, transferring glycosyl groups	1.000000	-0.455649	0.693799	0.422564	0.663522	0.458775	-0.547657	3.038070	-0.163414
GENE17X	At2g33100	CSLD1__ATCSLD1; cellulose synthase/ transferase, transferring glycosyl groups	1.000000	-0.353583	0.768380	0.521968	0.807662	0.250991	-0.616610	3.782422	-0.407184
GENE1860X	At2g44560	AtGH9B11 (Arabidopsis thaliana glycosyl hydrolase 9B11); catalytic/ hydrolase, hydrolyzing O-glycosyl compounds	1.000000	-0.362069	0.874026	0.676287	0.667167	0.285835	-0.471991	3.434612	-0.227913
GENE119X	At5g20410	ATMGD2__MGD2; 1,2-diacylglycerol 3-beta-galactosyltransferase/ UDP-galactosyltransferase/ transferase, transferring glycosyl groups	1.000000	0.015952	0.322837	0.068439	0.214264	0.002638	-0.044289	3.792538	0.337099
GENE480X	At5g07420	pectinesterase family protein	1.000000	0.026474	0.665573	0.375911	0.286975	0.184391	-0.113957	5.229562	0.114860
GENE897X	At4g04930	DES-1-LIKE; oxidoreductase/ sphingolipid delta-4 desaturase	1.000000	-0.045682	0.634946	0.240056	0.257183	0.106615	-0.182795	5.096877	0.265932
GENE82X	At5g04180	ATACA3__ACA3 (ALPHA CARBONIC ANHYDRASE 3); carbonate dehydratase/ zinc ion binding	1.000000	-0.218284	0.354273	-0.207473	-0.053841	0.383676	-0.280357	5.435043	0.100318
GENE1168X	At3g05610	pectinesterase family protein	1.000000	-0.186008	0.485397	-0.053142	0.097027	0.153025	-0.134706	5.489520	0.170643
GENE653X	At3g43860	AtGH9A4 (Arabidopsis thaliana Glycosyl Hydrolase 9A4); catalytic/ hydrolase, hydrolyzing O-glycosyl compounds	1.000000	-0.220163	0.620830	-0.042418	0.191456	0.267791	-0.207130	5.290946	-0.258073
GENE1074X	At3g17060	pectinesterase family protein	1.000000	-0.292654	0.486214	0.097398	0.026238	0.273693	-0.308510	5.080031	-0.075905
GENE1800X	At2g46860	AtPPa3 (Arabidopsis thaliana pyrophosphorylase 3); inorganic diphosphatase/ pyrophosphatase	1.000000	-0.359721	1.255668	0.418076	-0.539104	-0.309242	0.230319	5.354521	0.945456
GENE993X	At1g75290	oxidoreductase, acting on NADH or NADPH	1.000000	0.001744	0.439322	-0.381336	-0.113190	-0.017238	-0.011939	1.457015	0.034693
GENE482X	At5g07430	pectinesterase family protein	1.000000	0.780683	0.046881	-0.668449	-0.615289	-0.487347	0.439278	6.828648	0.350967
GENE525X	At3g62170	VGDH2 (Vanguard 1 homolog 2); enzyme inhibitor/ pectinesterase	1.000000	0.893683	0.136555	-0.264231	-0.333219	-0.309771	0.210019	6.389542	0.499294
GENE1684X	At1g55560	sks14 (SKU5 Similar 14); copper ion binding / oxidoreductase	1.000000	0.622008	0.214649	-0.313612	-0.278141	-0.177189	0.276759	6.047774	0.264953
GENE1027X	At3g13390	sks11 (SKU5 Similar 11); copper ion binding / oxidoreductase	1.000000	0.294840	0.170285	-0.102290	-0.201492	-0.145253	0.019892	6.064314	0.404377
GENE1677X	At1g55570	sks12 (SKU5 Similar 12); copper ion binding / oxidoreductase	1.000000	0.573249	0.328555	-0.034055	0.019651	0.005399	0.111576	6.402844	0.372230
GENE478X	At5g07410	pectinesterase family protein	1.000000	1.279690	-0.150212	-0.796895	-0.788170	-0.504486	0.660201	7.418494	0.777436
GENE1030X	At3g13400	sks13 (SKU5 Similar 13); copper ion binding / oxidoreductase	1.000000	1.193018	-0.289374	-0.852135	-0.962446	-0.598517	0.651504	7.153482	0.187332
GENE1449X	At1g02790	PGA4 (POLYGALACTURONASE 4); polygalacturonase	1.000000	1.253240	-0.305452	-1.002251	-0.935589	-0.441293	0.661163	7.113880	0.518302
GENE1799X	At2g47040	VGD1 (VANGUARD1); enzyme inhibitor/ pectinesterase	1.000000	1.386764	-0.565395	-1.318316	-1.242616	-0.641890	0.891861	7.017820	-0.208024
GENE137X	At4g36770	UDP-glycosyltransferase/ transferase, transferring glycosyl groups	1.000000	0.268036	-0.144478	0.258315	0.039176	-0.086713	-0.156217	1.144127	0.073707
GENE1335X	At1g06250	lipase class 3 family protein	1.000000	0.715924	0.034551	0.294248	0.178557	0.028339	0.026331	1.411847	0.114406
GENE1586X	At2g21890	CAD3 (CINNAMYL ALCOHOL DEHYDROGENASE HOMOLOG 3); binding / catalytic/ oxidoreductase/ zinc ion binding	1.000000	0.314402	-0.003219	0.480379	0.486189	0.082951	0.156704	1.227055	-0.019606
GENE1404X	At1g32780	alcohol dehydrogenase, putative	1.000000	0.457565	-0.383418	1.079082	-0.025546	-0.709062	-0.378516	1.900891	0.061165
GENE667X	At4g39490	CYP96A10; electron carrier/ heme binding / iron ion binding / monooxygenase	1.000000	0.282160	0.019163	-0.001373	-0.037922	0.119439	-0.268935	0.657512	-0.419061
GENE52X	At4g17483	palmitoyl protein thioesterase family protein	1.000000	0.486409	0.735391	-0.025260	-0.107872	-0.084835	-0.243576	1.760960	-0.792044
GENE889X	At4g09740	AtGH9B14 (Arabidopsis thaliana glycosyl hydrolase 9B14); catalytic/ hydrolase, hydrolyzing O-glycosyl compounds	1.000000	0.282334	0.232536	-0.040822	-0.173688	0.139861	-0.180037	1.521471	-0.354529
GENE1849X	At2g23800	GGPS5__GGPS2 (GERANYLGERANYL PYROPHOSPHATE SYNTHASE 2); farnesyltranstransferase	1.000000	0.952364	0.030932	0.225037	-0.087317	-0.128848	0.083557	2.554366	-0.688571
GENE192X	At5g67520	adenylylsulfate kinase, putative	1.000000	0.004130	0.518902	-0.213790	-0.137911	-0.019045	-0.493024	1.719312	-1.063803
GENE1057X	At3g25810	myrcene/ocimene synthase, putative	1.000000	-0.142321	0.336217	-0.121165	-0.026512	0.116164	-0.273250	1.066738	-0.656129
GENE858X	At4g18350	ATNCED2__NCED2 (NINE-CIS-EPOXYCAROTENOID DIOXYGENASE 2); 9-cis-epoxycarotenoid dioxygenase	1.000000	-0.051080	0.244286	-0.320870	0.212993	0.260340	-0.595758	1.249241	-0.710311
GENE1397X	At1g02000	GAE2 (UDP-D-GLUCURONATE 4-EPIMERASE 2); UDP-glucuronate 4-epimerase/ catalytic	1.000000	-0.419835	0.581210	0.211095	0.068361	-0.296182	-0.773626	2.658978	-0.516392
GENE1738X	At2g19500	ATCKX2__CKX2 (CYTOKININ OXIDASE 2); amine oxidase/ cytokinin dehydrogenase	1.000000	-0.102617	0.240709	0.109784	0.227782	0.040610	-0.431714	1.589369	-0.715933
GENE167X	At5g15470	GAUT14 (Galacturonosyltransferase 14); polygalacturonate 4-alpha-galacturonosyltransferase/ transferase, transferring glycosyl groups / transferase, transferring hexosyl groups	1.000000	-0.629062	0.845037	0.348678	0.477256	-0.732011	-0.003481	1.644883	0.233092
GENE1199X	At3g03910	GDH3 (GLUTAMATE DEHYDROGENASE 3); binding / catalytic/ oxidoreductase/ oxidoreductase, acting on the CH-NH2 group of donors, NAD or NADP as acceptor	1.000000	-0.066974	0.393974	0.409765	0.230918	-0.740735	0.119104	1.292147	0.096179
GENE1358X	At1g53500	ATMUM4_ATRHM2_RHM2__MUM4 (MUCILAGE-MODIFIED 4); UDP-4-keto-6-deoxy-glucose-3,5-epimerase/ UDP-4-keto-rhamnose-4-keto-reductase/ UDP-L-rhamnose synthase/ UDP-glucose 4,6-dehydratase/ catalytic	1.000000	-0.121292	0.299682	0.844499	0.149526	-0.946877	0.562339	1.185370	-0.248541
GENE1301X	At1g51440	lipase class 3 family protein	1.000000	-0.115402	-0.623400	-0.982438	-0.739264	-0.501829	0.749667	1.999459	0.453363
GENE562X	At3g55870	anthranilate synthase, alpha subunit, putative	1.000000	0.248131	0.095407	-0.522990	-0.504247	0.333950	-0.482078	2.273710	0.254144
GENE1430X	At1g22380	AtUGT85A3 (UDP-glucosyl transferase 85A3); glucuronosyltransferase/ transcription factor/ transferase, transferring glycosyl groups	1.000000	0.327736	-0.184894	-1.156049	-0.131602	0.561164	-0.540069	2.551538	0.629720
GENE1623X	At1g61680	ATTPS14__TPS14 (TERPENE SYNTHASE 14); S-linalool synthase	1.000000	0.779257	-0.592520	-1.524008	-1.190093	-0.027054	0.051019	3.784926	1.237832
GENE1742X	At2g24210	TPS10 (terpene synthase 10); (E)-beta-ocimene synthase/ myrcene synthase	1.000000	1.545388	-0.175127	-1.158309	-0.104263	0.306679	-0.387033	2.823060	0.768838
GENE51X	At4g17470	palmitoyl protein thioesterase family protein	1.000000	-0.683373	0.006452	0.443771	2.554536	1.587104	-0.276064	-0.143130	-0.432221
GENE996X	At4g18440	adenylosuccinate lyase, putative / adenylosuccinase, putative	1.000000	-1.005515	-0.239239	1.393202	1.916692	1.177262	-0.186466	-0.545439	0.089226
GENE240X	At5g60340	maoC-like dehydratase domain-containing protein	1.000000	-0.049511	0.326618	0.480635	0.552535	0.503123	-0.096056	0.076372	-0.336890
GENE1225X	At1g68890	2-oxoglutarate decarboxylase/ hydro-lyase/ magnesium ion binding / thiamin pyrophosphate binding	1.000000	-0.291560	0.020788	0.868243	0.662513	0.716888	-0.170989	0.219218	-0.426453
GENE1350X	At1g06100	fatty acid desaturase family protein	1.000000	-0.222732	0.041132	1.314540	1.049363	0.678012	-0.251073	-0.152397	-0.578830
GENE1127X	At3g02570	PMI1__MEE31 (MATERNAL EFFECT EMBRYO ARREST 31); mannose-6-phosphate isomerase	1.000000	-0.469007	0.047821	0.839342	1.489481	0.831945	-0.264445	0.721487	-0.688192
GENE158X	At5g17040	UDP-glucoronosyl/UDP-glucosyl transferase family protein	1.000000	-0.085727	0.366907	0.391369	0.663880	-0.260529	0.106591	0.087180	-0.572927
GENE362X	At5g42740	glucose-6-phosphate isomerase, cytosolic (PGIC)	1.000000	-0.317385	0.335110	0.175075	0.655134	-0.279166	0.440474	0.118055	-0.755932
GENE1785X	At2g35390	ribose-phosphate pyrophosphokinase 1 / phosphoribosyl diphosphate synthetase 1 (PRSI)	1.000000	-0.188251	0.182830	0.456494	1.591152	-0.466033	-0.274647	-0.030316	-0.991144
GENE1402X	At1g50090	aminotransferase class IV family protein	1.000000	-0.005224	0.515665	0.389170	0.672671	0.031930	-0.031219	0.061494	-0.266856
GENE1328X	At1g19440	KCS4 (3-KETOACYL-COA SYNTHASE 4); acyltransferase/ catalytic/ transferase, transferring acyl groups other than amino-acyl groups	1.000000	-0.713609	0.845874	1.732226	0.715509	-0.257774	-0.403604	0.031897	-1.499436
GENE1568X	At1g60090	BGLU4 (BETA GLUCOSIDASE 4); catalytic/ cation binding / hydrolase, hydrolyzing O-glycosyl compounds	1.000000	-0.240914	0.156787	0.573876	0.240116	0.034726	-0.192774	0.045835	-0.413707
GENE194X	At5g67050	lipase class 3 family protein	1.000000	0.107378	0.074496	0.279187	0.360811	0.223245	-0.419214	0.234811	-0.195279
GENE759X	At4g29610	cytidine deaminase, putative / cytidine aminohydrolase, putative	1.000000	-0.123946	0.018728	1.215658	0.839985	0.840439	-1.175016	0.577603	-0.485401
GENE610X	At3g49630	2-oxoacid-dependent oxidase, putative	1.000000	0.017020	0.415906	0.274432	0.110605	0.485829	-0.367362	0.231466	-0.143048
GENE928X	At4g00590	asparaginase 2 family protein	1.000000	0.206680	0.365959	0.298702	0.180509	0.479308	-0.396740	0.208045	-0.040356
GENE573X	At3g55650	pyruvate kinase, putative	1.000000	0.100550	0.145278	0.172181	0.163228	0.264451	-0.327420	0.009706	-0.304677
GENE208X	At5g65800	CIN5_ETO2__ACS5 (ACC SYNTHASE 5); 1-aminocyclopropane-1-carboxylate synthase	1.000000	0.055006	0.315300	0.337336	0.094630	0.326504	-0.508326	0.075199	-0.354342
GENE1002X	At3g22250	UDP-glucoronosyl/UDP-glucosyl transferase family protein	1.000000	0.033167	0.358516	0.345321	0.361432	0.346489	-0.698480	0.238331	-0.355229
GENE1530X	At1g05610	APS2 (ADP-glucose pyrophoshorylase small subunit 2); glucose-1-phosphate adenylyltransferase/ nucleotidyltransferase/ transferase	1.000000	0.020190	0.264786	0.298410	0.158039	0.231252	-0.426427	0.213955	-0.242794
GENE1362X	At1g17410	nucleoside diphosphate kinase family protein	1.000000	0.283445	0.332447	0.433906	0.218165	0.324781	-0.741991	0.064354	-0.169810
GENE127X	At5g28360	ACS3 (1-AMINOCYCLOPROPANE-1-CARBOXYLATE SYNTHASE LIKE PSEUDOGENE); 1-aminocyclopropane-1-carboxylate synthase/ catalytic/ pyridoxal phosphate binding / transferase, transferring nitrogenous groups	1.000000	-0.117502	0.292774	0.526977	0.612302	0.119340	-0.248029	0.329087	-0.637780
GENE1310X	At2g43860	polygalacturonase, putative / pectinase, putative	1.000000	-0.136940	0.186260	0.494647	0.518842	0.039032	-0.367875	0.413272	-0.648268
GENE442X	At5g16580		1.000000	-0.298583	0.211138	0.395661	0.449715	0.189067	-0.382629	0.333298	-0.530794
GENE679X	At4g38880	ATASE3 (GLN PHOSPHORIBOSYL PYROPHOSPHATE AMIDOTRANSFERASE 3); amidophosphoribosyltransferase	1.000000	-0.326222	0.220484	0.578479	0.438312	0.146450	-0.455175	0.387092	-0.593068
GENE1038X	At3g19160	PGA22__ATIPT8 (ATP/ADP ISOPENTENYLTRANSFERASES); adenylate dimethylallyltransferase	1.000000	-0.148039	0.196109	0.422824	0.317579	0.120813	-0.295224	0.334263	-0.390936
GENE574X	At3g55590	GDP-mannose pyrophosphorylase, putative	1.000000	-0.123961	0.397174	0.557705	0.569583	0.189473	-0.382990	0.872357	-0.429320
GENE1345X	At1g21860	sks7 (SKU5 Similar 7); copper ion binding / oxidoreductase	1.000000	-0.157171	0.456621	0.468014	0.601214	0.112678	-0.453824	0.711127	-0.621841
GENE449X	At5g13700	APAO_PAO1__ATPAO1 (ARABIDOPSIS THALIANA POLYAMINE OXIDASE 1); FAD binding / polyamine oxidase	1.000000	0.148663	0.704644	0.429824	1.009499	-0.015151	-1.274785	0.931879	-1.364054
GENE630X	At3g46680	UDP-glucoronosyl/UDP-glucosyl transferase family protein	1.000000	0.072464	0.285828	0.092298	0.475672	0.172160	-0.395039	0.259676	-0.530902
GENE836X	At4g20990	ATACA4__ACA4 (ALPHA CARBONIC ANHYDRASE 4); carbonate dehydratase/ zinc ion binding	1.000000	0.089825	0.197229	0.236322	0.454907	0.085135	-0.462902	0.099163	-0.475713
GENE1380X	At1g05800	DGL (DONGLE); triacylglycerol lipase	1.000000	0.055401	0.215805	0.227644	0.291220	0.051861	-0.454478	0.075034	-0.451175
GENE648X	At3g44560	FAR8 (FATTY ACID REDUCTASE 8); fatty acyl-CoA reductase (alcohol-forming)/ oxidoreductase, acting on the CH-CH group of donors	1.000000	0.174288	0.258181	0.188187	0.203347	0.110400	-0.288408	0.187182	-0.315391
GENE950X	At1g22210	trehalose-6-phosphate phosphatase, putative	1.000000	0.165246	0.212012	0.145275	0.185456	0.211271	-0.303867	0.174146	-0.317904
GENE796X	At4g26250	AtGolS6 (Arabidopsis thaliana galactinol synthase 6); transferase, transferring glycosyl groups / transferase, transferring hexosyl groups	1.000000	0.123942	0.206368	0.177637	0.320724	0.178937	-0.259120	0.123906	-0.403529
GENE1223X	At1g47990	GA2OX4__ATGA2OX4 (ARABIDOPSIS THALIANA GIBBERELLIN 2-OXIDASE 4); gibberellin 2-beta-dioxygenase	1.000000	0.284567	0.394036	0.438233	0.624423	0.398319	-0.650049	0.346296	-0.778828
GENE4X	At2g23250	UGT84B2 (UDP-glucosyl transferase 84B2); UDP-glycosyltransferase/ abscisic acid glucosyltransferase/ transferase, transferring glycosyl groups	1.000000	0.050448	0.297135	0.310323	0.378832	0.122380	-0.363652	0.302475	-0.297046
GENE5X	At2g23210	UDP-glycosyltransferase/ transferase, transferring glycosyl groups	1.000000	0.064355	0.285253	0.341739	0.350778	0.263935	-0.301232	0.180487	-0.358297
GENE1115X	At3g14300	ATPMEPCRC; pectinesterase	1.000000	0.044397	0.312149	0.274025	0.426230	0.287522	-0.373087	0.258591	-0.369442
GENE67X	At4g15320	ATCSLB6_CSLB06__ATCSLB06 (CELLULOSE SYNTHASE LIKE B6); cellulose synthase/ transferase/ transferase, transferring glycosyl groups	1.000000	0.009021	0.219932	0.114309	0.254507	0.183796	-0.220758	0.238812	-0.309183
GENE913X	At4g02300	pectinesterase family protein	1.000000	-0.049778	0.356819	0.377104	0.421822	0.287008	-0.443513	0.507237	-0.584549
GENE975X	At1g50960	ATGA2OX7__GA2OX7 (GIBBERELLIN 2-OXIDASE 7); gibberellin 2-beta-dioxygenase	1.000000	0.021341	0.276108	0.258040	0.285515	0.199680	-0.286686	0.243341	-0.411697
GENE1555X	At2g21610	pectinesterase family protein	1.000000	-0.016477	0.476614	0.379991	0.239238	0.209562	-0.274189	0.306025	-0.475889
GENE148X	At3g56700	FAR6 (FATTY ACID REDUCTASE 6); fatty acyl-CoA reductase (alcohol-forming)/ oxidoreductase, acting on the CH-CH group of donors, NAD or NADP as acceptor	1.000000	-0.095160	0.268078	0.252849	0.128084	0.305452	-0.387617	0.236010	-0.356784
GENE856X	At4g18180	glycoside hydrolase family 28 protein / polygalacturonase (pectinase) family protein	1.000000	-0.144495	0.228056	0.411725	0.394895	0.386206	-0.452802	0.445747	-0.455618
GENE426X	At5g18990	pectinesterase family protein	1.000000	-0.030352	0.263474	0.483084	0.325067	0.384294	-0.517814	0.511150	-0.529483
GENE915X	At4g02320	pectinesterase family protein	1.000000	-0.097719	0.298832	0.376524	0.327399	0.368028	-0.440764	0.457798	-0.402309
GENE1810X	At2g44570	AtGH9B12 (Arabidopsis thaliana glycosyl hydrolase 9B12); catalytic/ hydrolase, hydrolyzing O-glycosyl compounds	1.000000	-0.027189	0.330172	0.510976	0.404886	0.457836	-0.531032	0.586202	-0.417363
GENE1595X	At2g31250	HEMA3; NADP or NADPH binding / binding / catalytic/ glutamyl-tRNA reductase/ shikimate 5-dehydrogenase	1.000000	-0.116791	0.391840	0.448855	0.375431	0.255580	-0.520912	0.622768	-0.383109
GENE1053X	At3g24130	pectinesterase family protein	1.000000	0.151184	0.345754	0.334755	0.238504	0.263375	-0.379068	0.427947	-0.330349
GENE1108X	At3g15870	oxidoreductase	1.000000	0.175028	0.202117	0.393991	0.265598	0.410448	-0.292084	0.415962	-0.379781
GENE204X	At5g66220	chalcone isomerase	1.000000	-0.007649	0.277517	0.487566	0.280571	0.246898	-0.566971	0.382024	-0.650431
GENE272X	At5g56330	ATACA8__ACA8 (ALPHA CARBONIC ANHYDRASE 8); carbonate dehydratase/ zinc ion binding	1.000000	-0.054516	0.248821	0.327853	0.255427	0.255656	-0.376236	0.198344	-0.471661
GENE344X	At5g47340	palmitoyl protein thioesterase family protein	1.000000	-0.071393	0.131569	0.262445	0.157323	0.150436	-0.237588	0.140867	-0.403534
GENE494X	At5g05260	CYP79A2 (CYTOCHROME P450 79A2); oxidoreductase, acting on paired donors, with incorporation or reduction of molecular oxygen, NADH or NADPH as one donor, and incorporation of one atom of oxygen / oxygen binding	1.000000	0.033758	0.238200	0.314496	0.297647	0.246873	-0.343780	0.334630	-0.681059
GENE483X	At5g07480	oxidoreductase, 2OG-Fe(II) oxygenase family protein	1.000000	-0.088754	0.234342	0.382757	0.326635	0.163181	-0.354312	0.293570	-0.709005
GENE1316X	At2g47280	pectinesterase	1.000000	-0.055195	0.263973	0.335904	0.337829	0.142987	-0.384160	0.338532	-0.639282
GENE1389X	At1g14520		1.000000	-0.078924	0.232843	0.245386	0.361158	0.293853	-0.297478	0.260484	-0.705710
GENE637X	At3g46480	iron ion binding / oxidoreductase/ oxidoreductase, acting on paired donors, with incorporation or reduction of molecular oxygen, 2-oxoglutarate as one donor, and incorporation of one atom each of oxygen into both donors	1.000000	-0.088124	0.196182	0.196688	0.250086	0.232435	-0.414271	0.260407	-0.578603
GENE1211X	At1g44090	GA2OX5__ATGA20OX5 (ARABIDOPSIS THALIANA GIBBERELLIN 20-OXIDASE 5); gibberellin 20-oxidase	1.000000	-0.134917	0.194085	0.360690	0.506302	0.269909	-0.654377	0.393462	-0.858750
GENE761X	At4g29630	cytidine deaminase, putative / cytidine aminohydrolase, putative	1.000000	-0.023593	0.222419	0.287736	0.211146	0.155510	-0.463978	0.264181	-0.660367
GENE1349X	At1g06020	pfkB-type carbohydrate kinase family protein	1.000000	0.069857	0.146006	0.253314	0.095483	0.110882	-0.372850	0.184656	-0.458887
GENE957X	At1g29870	tRNA synthetase class II (G, H, P and S) family protein	1.000000	-0.024216	0.171813	0.318211	0.263126	0.182269	-0.214388	0.049213	-0.511992
GENE909X	At4g02780	ABC33_ATCPS1__GA1 (GA REQUIRING 1); ent-copalyl diphosphate synthase/ magnesium ion binding	1.000000	0.152948	0.169423	0.329517	0.232709	0.134044	-0.215782	0.128863	-0.574024
GENE1355X	At1g44980	pectinesterase family protein	1.000000	0.091781	0.274816	0.180959	0.251367	0.188065	-0.252323	0.145682	-0.490517
GENE1421X	At1g11370	pectinesterase family protein	1.000000	0.090674	0.175404	0.181060	0.167861	0.135091	-0.267248	0.125940	-0.450962
GENE1696X	At2g36700	pectinesterase family protein	1.000000	0.098919	0.209440	0.216625	0.161456	0.237392	-0.265269	0.151965	-0.510683
GENE180X	At5g27530	glycoside hydrolase family 28 protein / polygalacturonase (pectinase) family protein	1.000000	-0.075261	0.173424	0.275801	0.378494	0.371731	-0.401533	0.242009	-0.387177
GENE1778X	At2g06960	oxidoreductase, 2OG-Fe(II) oxygenase family protein	1.000000	-0.057286	0.269124	0.397183	0.337307	0.521090	-0.354144	0.290907	-0.458201
GENE933X	At4g00190	pectinesterase family protein	1.000000	0.061979	0.192442	0.306146	0.202990	0.300041	-0.329737	0.204734	-0.411574
GENE1088X	At3g25960	pyruvate kinase, putative	1.000000	0.039840	0.218347	0.212246	0.237082	0.278133	-0.393124	0.140225	-0.377844
GENE809X	At4g24650	ATIPT4; adenylate dimethylallyltransferase	1.000000	-0.017867	0.163241	0.212683	0.259388	0.187564	-0.277635	0.073234	-0.382280
GENE1156X	At3g04050	pyruvate kinase, putative	1.000000	-0.018392	0.273966	0.260335	0.541275	0.384342	-0.511513	0.176677	-0.566264
GENE1164X	At3g02100	UDP-glucoronosyl/UDP-glucosyl transferase family protein	1.000000	-0.134541	0.542363	0.340128	0.404817	0.519596	-0.568036	0.169622	-0.724687
GENE612X	At3g49700	ETO3__ACS9 (1-AMINOCYCLOPROPANE-1-CARBOXYLATE SYNTHASE 9); 1-aminocyclopropane-1-carboxylate synthase	1.000000	-0.070789	0.375688	0.472097	0.427608	0.103746	-0.617671	0.163319	-0.515117
GENE967X	At1g18130	tRNA synthetase-related / tRNA ligase-related	1.000000	-0.102846	0.254409	0.313907	0.377818	0.269074	-0.463483	0.125685	-0.367192
GENE1264X	At1g72000	beta-fructofuranosidase, putative / invertase, putative / saccharase, putative / beta-fructosidase, putative	1.000000	-0.194425	0.263148	0.398751	0.354513	0.205325	-0.614265	0.226573	-0.444734
GENE1326X	At1g08080	ATACA7__ACA7 (ALPHA CARBONIC ANHYDRASE 7); carbonate dehydratase/ zinc ion binding	1.000000	-0.130206	0.154617	0.414145	0.364335	0.283222	-0.566385	0.312302	-0.491756
GENE1607X	At1g60450	AtGolS7 (Arabidopsis thaliana galactinol synthase 7); transferase, transferring glycosyl groups / transferase, transferring hexosyl groups	1.000000	-0.122318	0.298192	0.419241	0.482153	0.233795	-0.595532	0.326686	-0.666618
GENE1475X	At1g17000	TPS3__ATTPS3; alpha,alpha-trehalose-phosphate synthase (UDP-forming)	1.000000	0.048046	0.247970	0.155379	0.242908	0.247757	-0.098177	0.097438	-0.444983
GENE1233X	At1g60980	ATGA20OX4 (ARABIDOPSIS THALIANA GIBBERELLIN 20-OXIDASE 4); gibberellin 20-oxidase	1.000000	0.061319	0.306856	0.247284	0.399787	0.168237	-0.195298	0.262831	-0.607734
GENE1809X	At2g44800	oxidoreductase, 2OG-Fe(II) oxygenase family protein	1.000000	0.048022	0.455771	0.322315	0.647778	0.306106	-0.184242	0.216140	-0.748010
GENE956X	At1g22340	AtUGT85A7 (UDP-glucosyl transferase 85A7); UDP-glycosyltransferase/ glucuronosyltransferase/ transferase, transferring glycosyl groups	1.000000	-0.409787	0.305033	0.218888	0.655795	0.443366	-0.656598	-0.084941	-0.784670
GENE1811X	At2g44810	DAD1 (DEFECTIVE ANTHER DEHISCENCE 1); phospholipase A1/ triacylglycerol lipase	1.000000	-0.161161	0.331823	0.351930	0.448238	0.101122	-0.677008	-0.021803	-1.079224
GENE437X	At5g17200	glycoside hydrolase family 28 protein / polygalacturonase (pectinase) family protein	1.000000	0.332469	0.146332	0.232746	0.181278	0.251134	-0.231053	0.150198	-0.377065
GENE1017X	At3g27980	pectinesterase family protein	1.000000	0.153459	0.157643	0.150452	0.057702	0.133600	-0.197540	0.032956	-0.249441
GENE758X	At4g29600	cytidine deaminase, putative / cytidine aminohydrolase, putative	1.000000	0.136578	0.129947	0.183887	0.153691	0.154357	-0.206419	0.041111	-0.350034
GENE1243X	At1g68420	asparaginyl-tRNA synthetase-related	1.000000	0.152568	0.134703	0.165025	0.161340	0.116609	-0.189450	-0.012902	-0.257505
GENE1270X	At1g68460	ATIPT1 (isopentenyltransferase 1); adenylate dimethylallyltransferase	1.000000	0.246012	0.155537	0.218107	0.188004	0.066953	-0.272915	-0.007883	-0.481266
GENE1206X	At1g06310	ACX6 (ACYL-COA OXIDASE 6); FAD binding / acyl-CoA dehydrogenase/ acyl-CoA oxidase/ electron carrier/ oxidoreductase/ oxidoreductase, acting on the CH-CH group of donors	1.000000	0.192279	0.446102	0.432495	0.300649	0.185925	-0.198971	0.074855	-0.332498
GENE1746X	At2g18640	GGPS4 (GERANYLGERANYL PYROPHOSPHATE SYNTHASE 4); farnesyltranstransferase	1.000000	-0.010292	0.282032	0.247122	-0.008430	0.353601	-0.276368	-0.083341	-0.543462
GENE1861X	At2g34890	CTP synthase, putative / UTP--ammonia ligase, putative	1.000000	0.052589	0.147657	0.472341	0.006721	0.221845	-0.485046	0.153989	-0.643761
GENE216X	At5g64640	pectinesterase family protein	1.000000	0.345723	0.423578	1.364378	1.500879	0.845460	0.089090	1.016964	-1.061544
GENE1104X	At3g27620	AOX1C; alternative oxidase	1.000000	0.117485	0.343706	0.361781	0.726558	0.269396	-0.158428	0.680632	-0.251344
GENE169X	At5g14860	transferase, transferring glycosyl groups	1.000000	0.033496	0.292021	0.098729	0.396108	0.042284	-0.125509	0.380008	-0.611979
GENE833X	At4g21690	ATGA3OX3__GA3OX3 (GIBBERELLIN 3-OXIDASE 3); iron ion binding / oxidoreductase	1.000000	-0.003419	0.414733	0.357053	0.344678	0.027160	-0.167673	0.713741	-0.689917
GENE1066X	At3g27440	uracil phosphoribosyltransferase, putative / UMP pyrophosphorylase, putative / UPRTase, putative	1.000000	-0.063050	0.848443	0.520022	0.876929	0.509615	-0.487404	1.747572	-1.797390
GENE1197X	At3g03900	adenylylsulfate kinase, putative	1.000000	0.089173	0.597512	0.630661	1.005056	-0.232982	0.209775	1.495018	-0.982819
GENE543X	At3g59030	ATTT12__TT12 (TRANSPARENT TESTA 12); antiporter/ solute:hydrogen antiporter/ transmembrane transporter/ transporter	1.000000	0.013549	0.097213	0.510181	0.148881	0.122546	-0.278920	0.496590	-0.431363
GENE776X	At4g28090	sks10 (SKU5 Similar 10); copper ion binding / oxidoreductase	1.000000	0.057969	0.213224	0.808816	0.407991	-0.107695	-0.701981	0.952221	-0.723584
GENE1818X	At2g34555	ATGA2OX3 (gibberellin 2-oxidase 3); gibberellin 2-beta-dioxygenase	1.000000	0.173280	0.214433	0.410198	0.418196	0.016049	-0.367739	0.384131	-0.412858
GENE1273X	At1g74320	choline kinase, putative	1.000000	0.073428	0.327128	0.494193	0.212486	0.552118	-0.349227	1.244096	-0.768062
GENE423X	At5g22420	FAR7 (FATTY ACID REDUCTASE 7); binding / catalytic/ oxidoreductase, acting on the CH-CH group of donors	1.000000	0.139381	0.232009	0.111724	0.191434	0.090959	-0.243441	0.445226	-0.310372
GENE1774X	At2g31100	triacylglycerol lipase	1.000000	0.170892	0.293113	0.309491	0.267386	0.191393	-0.314124	0.749398	-0.504348
GENE671X	At4g39000	AtGH9B17 (Arabidopsis thaliana glycosyl hydrolase 9B17); catalytic/ hydrolase, hydrolyzing O-glycosyl compounds	1.000000	0.055998	0.291476	0.438705	0.322297	0.164611	-0.312843	1.023046	-0.358984
GENE1718X	At2g46480	LGT2__GAUT2; polygalacturonate 4-alpha-galacturonosyltransferase/ transferase, transferring glycosyl groups	1.000000	0.101247	0.449834	0.600062	0.447016	0.185178	-0.352252	0.973508	-0.385520
GENE1859X	At2g44540	AtGH9B9 (Arabidopsis thaliana glycosyl hydrolase 9B9); catalytic/ hydrolase, hydrolyzing O-glycosyl compounds	1.000000	0.052926	0.302972	0.470403	0.275484	0.180917	-0.350690	0.725280	-0.508994
GENE309X	At5g51290	ceramide kinase-related	1.000000	-0.236041	0.313985	-0.116317	0.522842	0.593357	-0.490836	0.527386	-0.574556
GENE1727X	At2g31955	CNX2 (COFACTOR OF NITRATE REDUCTASE AND XANTHINE DEHYDROGENASE 2); catalytic	1.000000	0.061717	0.191822	-0.041807	0.428112	0.323218	-0.239054	0.090600	-0.238964
GENE276X	At5g55590	QRT1 (QUARTET 1); pectinesterase	1.000000	-0.092518	0.456128	0.280910	-0.139849	-0.027998	-0.137483	0.137223	-0.465327
GENE306X	At5g51500	pectinesterase family protein	1.000000	-0.360706	1.151069	0.364964	-0.295614	0.125120	-0.273357	-0.013028	-0.783929
GENE1865X	At2g19150	pectinesterase family protein	1.000000	-0.149989	0.636358	0.213393	-0.052255	0.120969	-0.178087	-0.040769	-0.450766
GENE1466X	At1g49390	oxidoreductase, 2OG-Fe(II) oxygenase family protein	1.000000	-0.581934	1.185381	0.248977	-0.444397	0.167316	-0.302194	-0.232980	-1.472376
GENE684X	At4g38530	ATPLC1 (ARABIDOPSIS THALIANA PHOSPHOLIPASE C 1); phospholipase C	1.000000	-0.639085	0.504459	0.268023	0.154776	0.266211	-0.545152	0.225581	-0.166353
GENE820X	At4g23590	aminotransferase class I and II family protein	1.000000	-0.358614	0.832017	0.213605	0.146497	0.400002	-0.390540	0.072603	-0.227961
GENE1091X	At3g23630	ATIPT7; ATP binding / tRNA isopentenyltransferase/ transferase, transferring alkyl or aryl (other than methyl) groups	1.000000	-0.455641	0.788535	0.137681	0.167290	0.118772	-0.329081	0.116506	-0.091621
GENE488X	At5g05900	UDP-glucoronosyl/UDP-glucosyl transferase family protein	1.000000	-0.240676	0.863566	0.500750	0.256132	0.172388	-0.136204	0.091729	-0.079023
GENE1625X	At1g10400	UDP-glycosyltransferase/ transferase, transferring glycosyl groups	1.000000	-0.471486	0.828559	0.491958	0.235960	0.258161	-0.238316	0.138702	-0.093269
GENE384X	At5g38450	CYP735A1; electron carrier/ heme binding / iron ion binding / monooxygenase/ oxygen binding	1.000000	-0.220762	0.788208	0.619423	0.177417	0.302854	-0.467964	0.827060	-0.508532
GENE786X	At4g26770	phosphatidate cytidylyltransferase/ transferase, transferring phosphorus-containing groups	1.000000	-0.569761	0.923214	0.750983	0.194301	0.147535	-0.434567	1.433854	-0.922735
GENE1244X	At1g71380	ATGH9B3__ATCEL3 (ARABIDOPSIS THALIANA CELLULASE 3); catalytic/ hydrolase, hydrolyzing O-glycosyl compounds	1.000000	-0.454629	0.984139	0.634914	-0.034748	0.185648	-0.194884	1.013312	-0.551359
GENE392X	At5g37180	ATSUS5__SUS5; UDP-glycosyltransferase/ sucrose synthase	1.000000	-0.368461	0.580692	0.408508	-0.173829	0.341509	-0.283010	0.296789	-0.505068
GENE1227X	At1g55180	PLDALPHA4__PLDEPSILON (PHOSPHOLIPASE D ALPHA 4); phospholipase D	1.000000	-0.332448	0.296327	0.271057	-0.121732	0.112132	-0.255780	0.277311	-0.271075
GENE1838X	At2g37700	catalytic/ iron ion binding / oxidoreductase	1.000000	-0.442251	0.524284	0.614820	-0.092752	0.071181	-0.283298	0.383430	-0.439916
GENE191X	At5g25370	PLDALPHA3 (PHOSPHLIPASE D ALPHA 3); phospholipase D	1.000000	-0.213616	0.328808	0.518898	0.144617	0.128928	-0.500269	0.289686	-0.497703
GENE997X	At1g66030	CYP96A14P; electron carrier/ heme binding / iron ion binding / monooxygenase	1.000000	-0.164875	0.355055	0.365961	0.110193	0.134493	-0.335372	0.198472	-0.282986
GENE1286X	At1g69190	2-amino-4-hydroxy-6-hydroxymethyldihydropteridine diphosphokinase/ dihydropteroate synthase	1.000000	-0.022274	0.187759	0.290186	0.118928	0.173644	-0.184732	0.048288	-0.189161
GENE880X	At4g11050	AtGH9C3 (Arabidopsis thaliana glycosyl hydrolase 9C3); carbohydrate binding / catalytic/ hydrolase, hydrolyzing O-glycosyl compounds	1.000000	-0.050712	0.712441	0.718675	0.062387	0.129189	-0.314636	0.385233	-0.247127
GENE1526X	At1g05530	UGT2__UGT75B2 (UDP-GLUCOSYL TRANSFERASE 75B2); UDP-glucosyltransferase/ UDP-glycosyltransferase/ abscisic acid glucosyltransferase/ transferase, transferring glycosyl groups	1.000000	-0.076676	0.468422	0.282443	0.159792	0.134756	-0.161755	0.162807	-0.170405
GENE1735X	At2g18620	geranylgeranyl pyrophosphate synthase, putative / GGPP synthetase, putative / farnesyltranstransferase, putative	1.000000	-0.053705	0.449279	0.300321	0.050318	0.170923	-0.137799	-0.049024	-0.249792
GENE209X	At5g65685	soluble glycogen synthase-related	1.000000	-0.205248	-0.142004	0.570236	0.080141	0.453344	-0.167335	0.446404	-0.309532
GENE1714X	At2g20860	LIP1 (LIPOIC ACID SYNTHASE 1); lipoic acid synthase	1.000000	-0.616874	-0.322464	0.255427	0.195552	0.309465	-0.211919	0.680607	-0.542159
GENE752X	At4g30440	GAE1 (UDP-D-GLUCURONATE 4-EPIMERASE 1); UDP-glucuronate 4-epimerase/ catalytic	1.000000	-1.173674	-0.245631	0.753662	-0.321031	-0.548190	-1.535679	1.079560	-0.579066
GENE1803X	At2g22810	ACC4__ACS4 (1-AMINOCYCLOPROPANE-1-CARBOXYLATE SYNTHASE 4); 1-aminocyclopropane-1-carboxylate synthase	1.000000	-0.570992	-0.087170	0.930228	0.148678	0.085575	-1.088888	0.295496	-0.500533
GENE1853X	At2g34770	FAH1 (FATTY ACID HYDROXYLASE 1); catalytic/ fatty acid alpha-hydroxylase	1.000000	-0.702179	0.033456	1.632501	0.548048	0.594001	-2.310257	1.810869	0.084129
GENE254X	At5g58670	ATPLC_ATPLC1__PLC1 (PHOSPHOLIPASE C 1); phospholipase C	1.000000	-1.722702	0.415927	0.490895	1.342866	1.586152	-2.248659	-0.416924	0.409249
GENE365X	At5g42650	CYP74A__AOS (ALLENE OXIDE SYNTHASE); allene oxide synthase/ hydro-lyase/ oxygen binding	1.000000	-2.061686	-0.135434	0.386785	2.822574	0.811721	-2.111926	-0.825840	0.302245
GENE1059X	At3g25760	ERD12__AOC1 (ALLENE OXIDE CYCLASE 1); allene-oxide cyclase	1.000000	-3.478846	-1.758151	-0.297786	5.066000	2.719329	-2.383925	-1.312546	1.525612
GENE691X	At4g37670	GCN5-related N-acetyltransferase (GNAT) family protein / amino acid kinase family protein	1.000000	0.157459	-0.058694	0.239977	1.355057	0.542542	-0.677644	-0.713223	0.224070
GENE781X	At4g27070	TSB2 (TRYPTOPHAN SYNTHASE BETA-SUBUNIT 2); tryptophan synthase	1.000000	-0.387602	0.934786	-0.353139	2.221554	1.668148	-1.202629	-0.288723	0.001715
GENE124X	At5g20990	CHL6_CNX_CNX1_SIR4__B73; molybdenum ion binding	1.000000	-0.376549	0.327240	-0.000729	0.304268	0.473565	-0.232798	-0.732606	0.225304
GENE953X	At1g22360	AtUGT85A2 (UDP-glucosyl transferase 85A2); UDP-glycosyltransferase/ glucuronosyltransferase/ transferase, transferring glycosyl groups	1.000000	-1.080698	0.681765	-0.036032	0.265256	0.673255	-2.322826	-1.592388	1.298246
GENE964X	At1g07240	UGT71C5 (UDP-GLUCOSYL TRANSFERASE 71C5); UDP-glycosyltransferase/ quercetin 3-O-glucosyltransferase/ transferase, transferring glycosyl groups	1.000000	-0.641622	0.617572	-0.258413	0.380988	1.012408	-1.706326	-0.863717	0.510367
GENE393X	At5g36880	acetyl-CoA synthetase, putative / acetate-CoA ligase, putative	1.000000	-0.123368	0.867580	0.135241	0.724657	0.378315	-0.586170	0.178342	0.967762
GENE451X	At5g12890	UDP-glucoronosyl/UDP-glucosyl transferase family protein	1.000000	-0.763071	-0.217790	-0.898956	1.346713	0.574377	-0.711289	0.989101	0.888012
GENE1023X	At3g19010	oxidoreductase, 2OG-Fe(II) oxygenase family protein	1.000000	-1.339861	0.177608	-1.106320	1.252723	0.360487	-2.250674	0.729017	2.207686
GENE1343X	At1g17290	AlaAT1 (ALANINE AMINOTRANSFERAS); ATP binding / L-alanine:2-oxoglutarate aminotransferase	1.000000	-0.086153	0.292706	-0.214912	1.138332	1.043607	-1.152231	0.782096	0.912123
GENE503X	At5g04590	SIR; sulfite reductase (ferredoxin)/ sulfite reductase	1.000000	-1.001689	0.265758	0.273047	0.425974	-0.607243	-0.081943	-1.131420	-0.096018
GENE1015X	At3g22890	APS1 (ATP SULFURYLASE 1); sulfate adenylyltransferase (ATP)	1.000000	-1.427620	-0.466396	-0.454358	0.239215	-1.102626	-0.992167	-1.093656	0.336271
GENE183X	At5g27380	GSHB__GSH2 (GLUTATHIONE SYNTHETASE 2); glutathione synthase	1.000000	0.583784	0.059820	-0.222528	0.316509	1.826311	-0.825647	-1.174194	1.317932
GENE1523X	At1g78660	ATGGH1__gamma-glutamyl hydrolase, putative / gamma-Glu-X carboxypeptidase, putative / conjugase, putative	1.000000	0.141015	0.948264	0.077052	-0.529587	0.709470	-0.736054	-0.871883	2.130117
GENE122X	At5g20400	oxidoreductase, 2OG-Fe(II) oxygenase family protein	1.000000	-1.152331	1.570234	-0.645666	-0.263868	-0.056320	-0.725263	-1.474153	1.395080
GENE1013X	At3g13790	ATCWINV1__ATBFRUCT1; beta-fructofuranosidase/ hydrolase, hydrolyzing O-glycosyl compounds	1.000000	-1.732052	1.242397	-1.370152	0.119845	-1.522719	-1.586102	-2.802188	2.265363
GENE658X	At4g39950	CYP79B2; electron carrier/ heme binding / iron ion binding / monooxygenase/ oxygen binding	1.000000	-1.206496	1.463848	-0.901834	1.703139	-0.630926	-0.911042	-1.958127	2.711545
GENE1202X	At3g16390	NSP3 (NITRILE SPECIFIER PROTEIN 3)	1.000000	-0.013820	1.756856	-0.062931	-0.680636	-0.427131	-0.944716	-3.449640	1.853497
GENE1295X	At1g74100	SOT16 (SULFOTRANSFERASE 16); desulfoglucosinolate sulfotransferase/ sulfotransferase	1.000000	-0.097003	0.236461	-0.337676	0.301095	-1.118552	-1.323039	-1.309862	2.638490
GENE388X	At5g37850	SOS4 (SALT OVERLY SENSITIVE 4); kinase/ pyridoxal kinase	1.000000	-0.327203	-0.130335	0.126508	0.193771	-0.096953	-0.292514	-0.626461	0.799220
GENE663X	At4g39940	AKN2 (APS-kinase 2); ATP binding / adenylylsulfate kinase/ kinase/ transferase, transferring phosphorus-containing groups	1.000000	-1.869990	0.286313	0.168914	0.626467	-0.433552	-0.497586	-1.243554	2.556001
GENE1567X	At2g20610	ALF1_HLS3_RTY_RTY1__SUR1 (SUPERROOT 1); S-alkylthiohydroximate lyase/ carbon-sulfur lyase/ transaminase	1.000000	-1.112555	0.053483	-0.126549	0.234617	-0.323976	0.069216	-1.173851	1.523068
GENE1665X	At1g24100	UGT74B1 (UDP-glucosyl transferase 74B1); UDP-glycosyltransferase/ thiohydroximate beta-D-glucosyltransferase/ transferase, transferring glycosyl groups	1.000000	-0.533117	0.329530	-0.231051	0.304810	-0.149720	0.011046	-1.456952	1.469709
GENE860X	At4g13510	ATAMT1_ATAMT1;1__AMT1;1 (AMMONIUM TRANSPORTER 1;1); ammonium transmembrane transporter	1.000000	-1.027238	0.351531	-0.659528	1.068625	0.903205	-0.078218	-0.599234	1.641122
GENE747X	At4g31500	ATR4_RED1_RNT1_SUR2__CYP83B1 (CYTOCHROME P450 MONOOXYGENASE 83B1); oxidoreductase, acting on paired donors, with incorporation or reduction of molecular oxygen, NADH or NADPH as one donor, and incorporation of one atom of oxygen / oxygen binding	1.000000	-1.166317	0.718999	-0.408581	1.170426	0.487553	-0.836973	-1.737290	3.532457
GENE1836X	At2g30870	ATGSTF10_ATGSTF4_ERD13__GSTF10 (HALIANA GLUTATHIONE S-TRANSFERASE PHI 10); copper ion binding / glutathione binding / glutathione transferase	1.000000	-1.136355	0.899327	-0.438983	0.530675	1.135686	-0.492334	-0.884700	3.546988
GENE1320X	At1g55920	SAT1_SAT5__ATSERAT2;1 (SERINE ACETYLTRANSFERASE 2;1); serine O-acetyltransferase	1.000000	-1.723900	0.197367	-2.184062	-0.657957	-0.844779	-1.710717	-0.619079	1.664488
GENE1229X	At1g77760	GNR1_NR1__NIA1 (NITRATE REDUCTASE 1); nitrate reductase	1.000000	-2.298750	0.200995	-0.032729	0.431317	0.258212	-1.267922	-0.655632	0.702691
GENE1594X	At2g22330	CYP79B3; electron carrier/ heme binding / iron ion binding / monooxygenase/ oxygen binding	1.000000	-2.023726	0.799695	0.554003	-0.004599	-0.608277	-2.045802	-1.266153	2.397284
GENE1689X	At1g05010	ACO4_EAT1__EFE (ETHYLENE-FORMING ENZYME); 1-aminocyclopropane-1-carboxylate oxidase	1.000000	-2.160292	-0.938948	-1.341351	1.072107	0.326866	-1.795412	-1.113445	2.299690
GENE1858X	At2g44490	BGLU26__PEN2 (PENETRATION 2); hydrolase, hydrolyzing O-glycosyl compounds / thioglucosidase	1.000000	-2.316652	-0.569906	-0.851730	-0.218492	0.796139	-1.978352	-1.089849	2.533912
GENE2X	At2g39770	EMB101_GMP1_SOZ1_VTC1__CYT1 (CYTOKINESIS DEFECTIVE 1); mannose-1-phosphate guanylyltransferase/ nucleotidyltransferase	1.000000	0.203172	0.318424	0.366460	0.427689	-0.669859	-0.837057	0.765037	0.476767
GENE16X	At2g47550	pectinesterase family protein	1.000000	0.314531	2.234627	0.209870	1.237597	-1.117878	-2.121422	0.899753	0.854467
GENE1089X	At3g25900	ATHMT-1__HMT-1; homocysteine S-methyltransferase	1.000000	0.508135	1.736721	1.633770	1.506457	-0.665704	-2.302475	1.146726	0.439170
GENE264X	At5g57190	PSD2 (phosphatidylserine decarboxylase 2); phosphatidylserine decarboxylase	1.000000	-0.227238	0.729751	0.011316	1.592310	-0.503596	-1.459082	1.138766	0.184324
GENE826X	At4g22590	trehalose-6-phosphate phosphatase, putative	1.000000	-0.213128	1.181720	-0.123594	1.289934	-1.046791	-1.348265	1.610714	-0.203716
GENE250X	At5g58690	phosphoinositide-specific phospholipase C family protein	1.000000	-0.533037	1.094494	-0.507649	0.817557	-0.346755	-0.512002	1.085734	0.515944
GENE1196X	At3g01040	GAUT13 (Galacturonosyltransferase 13); polygalacturonate 4-alpha-galacturonosyltransferase/ transferase, transferring glycosyl groups / transferase, transferring hexosyl groups	1.000000	-0.403125	0.774859	0.148935	1.291272	-0.464126	-0.427839	1.295458	0.404731
GENE1391X	At1g71697	CK__ATCK1 (CHOLINE KINASE 1); choline kinase	1.000000	-0.593696	0.914832	-0.783967	0.697352	-1.472909	-2.643607	2.020737	0.781527
GENE1871X	At2g42010	PLDBETA1 (PHOSPHOLIPASE D BETA 1); phospholipase D	1.000000	-0.348032	0.371293	-0.498122	0.267279	-0.243379	-0.786304	1.063185	-0.140354
GENE1X	At2g26480	UGT76D1 (UDP-GLUCOSYL TRANSFERASE 76D1); UDP-glycosyltransferase/ quercetin 7-O-glucosyltransferase/ transferase, transferring glycosyl groups	1.000000	0.169785	0.813180	0.020128	0.515864	0.120915	-0.675680	0.001021	-0.086303
GENE64X	At4g15270	glucosyltransferase-related	1.000000	-0.213344	0.496151	0.126899	0.389672	0.250017	-0.511556	-0.138768	-0.187232
GENE1672X	At1g60470	AtGolS4 (Arabidopsis thaliana galactinol synthase 4); transferase, transferring glycosyl groups / transferase, transferring hexosyl groups	1.000000	-0.140811	0.796575	-0.274213	0.680717	-0.214939	-0.786636	-0.223872	-0.444821
GENE86X	At1g73480	hydrolase, alpha/beta fold family protein	1.000000	0.097206	-0.681570	-0.487206	0.772876	-0.635095	-3.484578	1.432617	-1.176307
GENE26X	At1g44350	ILL6; IAA-amino acid conjugate hydrolase/ metallopeptidase	1.000000	1.070826	-0.448696	-0.047111	1.325814	-0.800668	-3.489482	0.682738	-0.503723
GENE692X	At4g37770	ACS8; 1-aminocyclopropane-1-carboxylate synthase	1.000000	0.062921	-0.140913	0.596374	1.062240	-0.301778	-2.555930	0.164175	-0.446575
GENE245X	At5g59580	UGT76E1 (UDP-GLUCOSYL TRANSFERASE 76E1); UDP-glycosyltransferase/ quercetin 3-O-glucosyltransferase/ quercetin 7-O-glucosyltransferase	1.000000	0.271960	0.111154	0.444684	0.596468	-0.353827	-0.841817	0.285032	-0.303791
GENE840X	At4g21200	ATGA2OX8__GA2OX8 (GIBBERELLIN 2-OXIDASE 8); gibberellin 2-beta-dioxygenase	1.000000	0.610296	0.262644	0.668220	0.501327	-0.694437	-1.234250	0.095431	-0.194179
GENE519X	At3g62720	ATXT1_XXT1__XT1 (XYLOSYLTRANSFERASE 1); UDP-xylosyltransferase/ transferase/ transferase, transferring glycosyl groups / xyloglucan 6-xylosyltransferase	1.000000	0.628744	-0.007341	1.769725	0.481893	-1.201543	-3.730173	0.233448	-0.427491
GENE1422X	At1g50460	HKL1 (HEXOKINASE-LIKE 1); ATP binding / fructokinase/ glucokinase/ hexokinase	1.000000	0.503923	-0.108288	1.483733	0.354793	-1.030398	-1.984807	-0.319180	-0.266341
GENE62X	At4g15130	catalytic/ choline-phosphate cytidylyltransferase/ nucleotidyltransferase	1.000000	0.336755	0.543235	0.526862	2.317257	0.046033	-0.900647	0.760103	-0.350348
GENE1177X	At3g01820	adenylate kinase family protein	1.000000	-0.245278	0.705469	0.504625	1.853407	-0.612302	-0.767467	0.326178	-0.158537
GENE57X	At4g16820	lipase class 3 family protein	1.000000	0.540867	0.232910	0.004687	1.769151	-0.100404	-1.499473	0.088630	-0.386829
GENE1722X	At2g28210		1.000000	-0.061529	0.552400	0.141058	2.711446	-0.030526	-1.628631	-0.708882	-0.375140
GENE65X	At4g15280	UGT71B5 (UDP-GLUCOSYL TRANSFERASE 71B5); UDP-glycosyltransferase/ quercetin 3-O-glucosyltransferase/ transferase, transferring glycosyl groups	1.000000	0.130572	0.353489	0.047393	0.723933	0.189769	-0.631900	0.100770	-0.405927
GENE1550X	At2g31690	lipase class 3 family protein	1.000000	0.214007	0.252672	0.201446	0.506073	0.140629	-0.591059	0.006760	-0.383519
GENE1344X	At1g21850	sks8 (SKU5 Similar 8); copper ion binding / oxidoreductase	1.000000	0.442494	0.174247	0.174214	0.964325	0.053747	-1.202525	0.432320	-0.470970
GENE1464X	At1g49530	GGPS6 (geranylgeranyl pyrophosphate synthase 6); farnesyltranstransferase	1.000000	0.361840	0.156681	0.219530	0.508285	0.194433	-1.152358	0.382083	-0.154018
GENE1646X	At1g09940	HEMA2; glutamyl-tRNA reductase	1.000000	-0.135355	0.724057	0.630524	1.971227	-0.324645	-2.956736	0.863796	-0.200079
GENE1629X	At1g09350	AtGolS3 (Arabidopsis thaliana galactinol synthase 3); transferase, transferring glycosyl groups / transferase, transferring hexosyl groups	1.000000	-0.294542	0.338965	0.830579	1.177941	-0.423530	-1.530705	0.327040	-1.057036
GENE1872X	At2g41880	AGK1__GK-1 (GUANYLATE KINASE 1); guanylate kinase	1.000000	0.062283	0.265722	0.244186	1.600523	-0.854799	-1.827994	0.215943	-1.003954
GENE353X	At5g45340	CYP707A3; (+)-abscisic acid 8'-hydroxylase/ oxygen binding	1.000000	-1.158001	-0.457355	0.502076	-0.237134	-2.149624	-4.353230	0.027587	0.492320
GENE894X	At4g08040	ACS11; 1-aminocyclopropane-1-carboxylate synthase	1.000000	-0.372185	-0.128116	0.698975	-0.038942	-0.796425	-2.572612	-0.283937	-0.131764
GENE265X	At5g57220	CYP81F2; electron carrier/ heme binding / iron ion binding / monooxygenase/ oxygen binding	1.000000	-0.320327	0.589883	-0.415014	1.567917	-1.505269	-5.497430	-2.421386	1.589994
GENE1729X	At2g01180	ATLPP1_LPP1_PAP1__ATPAP1 (PHOSPHATIDIC ACID PHOSPHATASE 1); phosphatidate phosphatase	1.000000	-0.833222	0.256785	0.244965	0.682837	-0.848592	-2.449529	-0.198603	0.638767
GENE29X	At4g14680	APS3; sulfate adenylyltransferase (ATP)	1.000000	-1.036978	-0.347298	0.868477	1.925193	-1.077642	-1.965981	-0.439489	-0.070138
GENE683X	At4g38420	sks9 (SKU5 Similar 9); copper ion binding / oxidoreductase	1.000000	-1.440815	-0.841929	1.512666	1.132574	-1.346989	-3.015272	0.129332	-0.205962
GENE919X	At4g01950	ATGPAT3__GPAT3 (GLYCEROL-3-PHOSPHATE ACYLTRANSFERASE 3); acyltransferase	1.000000	-2.282438	-0.073535	1.430771	1.334579	-0.877708	-2.992166	-0.037976	-0.055784
GENE669X	At4g39640	GGT1 (GAMMA-GLUTAMYL TRANSPEPTIDASE 1); gamma-glutamyltransferase/ glutathione gamma-glutamylcysteinyltransferase	1.000000	-1.340921	-0.556506	0.049919	1.175312	-0.473461	-3.336704	-0.347303	-0.320732
GENE1451X	At1g75020	LPAT4 (LYSOPHOSPHATIDYL ACYLTRANSFERASE 4); acyltransferase	1.000000	-1.020829	0.220387	-0.491382	0.691214	-0.942577	-1.414718	-0.386451	-0.410807
GENE1261X	At1g36370	SHM7 (serine hydroxymethyltransferase 7); catalytic/ glycine hydroxymethyltransferase/ pyridoxal phosphate binding	1.000000	-0.716142	0.095926	0.085124	0.872166	-1.742043	-1.799015	0.138536	-0.484995
GENE1759X	At2g27690	CYP94C1; fatty acid (omega-1)-hydroxylase/ oxygen binding	1.000000	-0.871811	-0.023512	0.945830	1.632158	-1.799239	-4.195489	-0.197014	-1.563102
GENE486X	At5g05730	AMT1_TRP5_WEI2__ASA1 (ANTHRANILATE SYNTHASE ALPHA SUBUNIT 1); anthranilate synthase	1.000000	0.733715	0.031001	-0.857297	1.414317	-0.037075	-2.114995	-1.793793	1.834320
GENE557X	At3g57520	AtSIP2 (Arabidopsis thaliana seed imbibition 2); hydrolase, hydrolyzing O-glycosyl compounds	1.000000	1.586627	-0.064514	-0.797063	0.938350	-0.399605	-1.731649	-1.091971	1.317894
GENE219X	At5g64300	ATGCH; 3,4-dihydroxy-2-butanone-4-phosphate synthase/ GTP cyclohydrolase II	1.000000	-0.156216	-0.111777	-0.102211	1.327040	-0.318896	-0.900566	-0.538169	0.650680
GENE1216X	At1g20510	OPCL1 (OPC-8:0 COA LIGASE1); 4-coumarate-CoA ligase	1.000000	-0.314855	-0.045463	-0.038130	2.248333	-0.519440	-2.840485	-0.502512	1.177160
GENE256X	At5g57890	anthranilate synthase beta subunit, putative	1.000000	0.819665	0.476357	-0.645399	1.933651	-0.574350	-1.632779	-0.785707	1.407264
GENE1236X	At1g71100	RSW10 (RADIAL SWELLING 10); ribose-5-phosphate isomerase	1.000000	0.691004	0.046654	-0.310006	1.434862	-1.084353	-1.422704	-0.401861	1.145054
GENE1721X	At2g06050	OPR3 (OPDA-REDUCTASE 3); 12-oxophytodienoate reductase	1.000000	0.690925	-0.380437	-0.304856	2.743608	-0.136909	-2.054570	-0.799694	2.661039
GENE1130X	At3g06500	beta-fructofuranosidase, putative / invertase, putative / saccharase, putative / beta-fructosidase, putative	1.000000	0.837811	-0.259939	-1.046751	0.850648	0.717730	-2.724494	-0.167664	0.503991
GENE609X	At3g49620	DIN11 (DARK INDUCIBLE 11); iron ion binding / oxidoreductase	1.000000	0.750720	0.450256	-1.274268	3.245974	0.900168	-4.506098	-2.361346	1.260648
GENE1340X	At1g06800	lipase class 3 family protein	1.000000	-0.002433	0.395005	-0.099093	0.591195	-0.076574	-1.078160	-0.497620	-0.168738
GENE1492X	At1g10700	ribose-phosphate pyrophosphokinase 3 / phosphoribosyl diphosphate synthetase 3 (PRS3)	1.000000	-0.102611	0.622211	0.348036	1.354909	0.288447	-1.999871	-0.229404	0.519147
GENE157X	At5g16910	ATCSLD2__CSLD2 (CELLULOSE-SYNTHASE LIKE D2); cellulose synthase/ transferase, transferring glycosyl groups	1.000000	0.567442	0.578043	-0.398584	0.234960	-0.710300	-1.592331	-0.951395	-0.046722
GENE1425X	At1g80820	CCR2 (CINNAMOYL COA REDUCTASE); cinnamoyl-CoA reductase	1.000000	0.668877	1.334350	-0.520835	1.557926	-2.459012	-2.938024	-1.224608	-0.325737
GENE558X	At3g57550	GK-2__AGK2 (GUANYLATE KINASE); guanylate kinase	1.000000	1.031865	0.697251	0.121541	1.413286	-1.224153	-1.948891	0.135135	0.490034
GENE704X	At4g34710	SPE2__ADC2 (ARGININE DECARBOXYLASE 2); arginine decarboxylase	1.000000	1.414376	0.588925	-0.840873	2.157913	-1.050864	-1.789340	-0.516153	0.208741
GENE189X	At5g26030	FC1 (ferrochelatase 1); ferrochelatase	1.000000	0.196954	0.513004	-0.395234	1.561742	-1.329969	-1.658112	-0.024215	0.735612
GENE754X	At4g30210	AR2__ATR2 (ARABIDOPSIS P450 REDUCTASE 2); NADPH-hemoprotein reductase	1.000000	-0.039022	-0.057152	-0.252188	0.946305	-1.806506	-2.032431	-0.045491	0.552053
GENE876X	At4g11280	ACS6 (1-AMINOCYCLOPROPANE-1-CARBOXYLIC ACID (ACC) SYNTHASE 6); 1-aminocyclopropane-1-carboxylate synthase	1.000000	0.355011	0.180934	-0.370013	2.332509	-2.971298	-3.820174	0.040407	1.029561
GENE819X	At4g24160	hydrolase, alpha/beta fold family protein	1.000000	-0.249501	0.868031	-0.184337	1.191504	-1.763408	-2.543463	-0.031764	0.227888
GENE1210X	At1g02400	ATGA2OX4_ATGA2OX6_DTA1__GA2OX6 (GIBBERELLIN 2-OXIDASE 6); gibberellin 2-beta-dioxygenase	1.000000	-0.336299	0.977539	-0.580565	1.582627	-1.416478	-4.011372	-0.349297	-0.074517
GENE981X	At1g30370	lipase class 3 family protein	1.000000	0.051037	1.483760	0.387208	1.344367	-0.986796	-2.699062	-0.557591	0.267696
GENE1031X	At3g21070	ATNADK-1__NADK1 (NAD KINASE 1); NAD+ kinase/ NADH kinase/ calmodulin binding	1.000000	0.341485	0.552427	0.047614	1.088320	-0.810970	-1.504373	-0.399747	-0.002994
GENE1060X	At3g25780	AOC3 (ALLENE OXIDE CYCLASE 3); allene-oxide cyclase	1.000000	-0.074761	1.372083	0.493617	2.949783	-2.025691	-3.640260	-1.090887	1.094912
GENE916X	At4g02330	ATPMEPCRB; pectinesterase	1.000000	-0.576879	0.209165	1.340372	2.025264	-1.444067	-2.762073	-1.905447	1.665126
GENE1171X	At3g09940	AtMDAR3__MDHAR (MONODEHYDROASCORBATE REDUCTASE); monodehydroascorbate reductase (NADH)	1.000000	-1.186606	2.247416	-0.154946	1.727393	-1.170453	-2.638389	-0.854627	1.631729
GENE744X	At4g31780	MGDA__MGD1 (MONOGALACTOSYL DIACYLGLYCEROL SYNTHASE 1); 1,2-diacylglycerol 3-beta-galactosyltransferase/ UDP-galactosyltransferase/ UDP-glycosyltransferase/ transferase, transferring glycosyl groups	1.000000	0.056272	-1.030967	0.619628	1.872128	-0.355815	-1.483743	0.147004	0.323060
GENE1297X	At1g72520	lipoxygenase, putative	1.000000	0.138376	-0.580736	-0.179892	4.327771	-2.666732	-5.045583	0.335652	0.932721
GENE1363X	At1g17420	LOX3; electron carrier/ iron ion binding / lipoxygenase/ metal ion binding / oxidoreductase, acting on single donors with incorporation of molecular oxygen, incorporation of two atoms of oxygen	1.000000	0.788217	-1.085547	-0.641102	3.881512	-1.388490	-2.980528	0.134526	0.226334
GENE1434X	At1g22400	ATUGT85A1__UGT85A1; UDP-glycosyltransferase/ cis-zeatin O-beta-D-glucosyltransferase/ glucuronosyltransferase/ trans-zeatin O-beta-D-glucosyltransferase/ transferase, transferring glycosyl groups / transferase, transferring hexosyl groups	1.000000	-0.485664	-0.399749	-1.268277	2.258652	-1.189778	-3.217429	0.036593	0.902088
GENE1254X	At1g30040	ATGA2OX2 (GIBBERELLIN 2-OXIDASE); gibberellin 2-beta-dioxygenase	1.000000	1.500759	-0.390300	-0.563597	1.166962	-1.115097	-2.240719	0.893505	0.614423
GENE544X	At3g59050	ATPAO3 (Polyamine oxidase 3); polyamine oxidase	1.000000	-0.211495	-0.055495	-0.304911	0.881931	-0.444325	-0.039475	0.469409	0.638415
GENE1047X	At3g13110	SAT-1_SAT-A_SAT-M_SAT3__ATSERAT2;2 (SERINE ACETYLTRANSFERASE 2;2); serine O-acetyltransferase	1.000000	-0.936353	0.469906	-0.267828	0.954109	-1.248636	-0.152444	0.022673	1.572338
GENE376X	At5g40390	SIP1 (seed imbibition 1-like); galactinol-sucrose galactosyltransferase/ hydrolase, hydrolyzing O-glycosyl compounds	1.000000	-1.019659	1.179205	0.362245	0.976368	-1.165187	-0.251439	-0.732388	-0.056417
GENE829X	At4g21990	ATAPR3_PRH-26_PRH26__APR3 (APS REDUCTASE 3); adenylyl-sulfate reductase	1.000000	-1.509047	0.932811	0.322658	2.326780	-1.634967	-0.709954	-0.027282	0.458289
GENE898X	At4g04610	ATAPR1_PRH19__APR1 (APS REDUCTASE 1); adenylyl-sulfate reductase	1.000000	-2.063396	0.887847	0.263434	2.060534	-1.558843	-0.121139	0.226028	0.523078
GENE1741X	At2g37250	ATPADK1__ADK (ADENOSINE KINASE); adenylate kinase/ nucleotide kinase	1.000000	-0.437317	0.784615	0.085102	0.923875	-0.726922	0.451398	-0.095558	0.462103
GENE315X	At5g50210	OLD5_SUFE3__QS (QUINOLINATE SYNTHASE); 4 iron, 4 sulfur cluster binding / enzyme activator/ protein homodimerization/ quinolinate synthetase A	1.000000	-1.582477	0.576964	0.265878	1.209887	0.133899	-0.649186	-0.118734	-0.108089
GENE765X	At4g29740	ATCKX4__CKX4 (CYTOKININ OXIDASE 4); amine oxidase/ cytokinin dehydrogenase	1.000000	-1.848083	1.143023	1.142710	1.294302	-0.434157	-1.658014	-0.197207	0.283806
GENE1825X	At2g14750	AKN1_ATAKN1__APK (APS KINASE); ATP binding / adenylylsulfate kinase/ kinase/ transferase, transferring phosphorus-containing groups	1.000000	-1.691855	0.683784	0.155015	0.657511	-0.564152	-0.520337	0.828577	0.906881
GENE1010X	At3g29360	UDP-glucose 6-dehydrogenase, putative	1.000000	-0.181585	0.695384	0.902198	0.920486	-0.348253	-0.512341	0.168521	0.682233
GENE1159X	At3g07270	GTP cyclohydrolase I	1.000000	-1.128095	0.597061	1.253864	0.730291	-0.247433	-0.378492	0.450712	0.856249
GENE577X	At3g55400	OVA1 (OVULE ABORTION 1); ATP binding / aminoacyl-tRNA ligase/ methionine-tRNA ligase/ nucleotide binding	1.000000	0.011842	-0.138594	1.735043	1.852961	-0.029135	-0.027351	0.640605	0.806168
GENE1793X	At2g25870	haloacid dehalogenase-like hydrolase family protein	1.000000	-0.566268	0.285580	1.138015	1.083919	0.136626	0.049882	0.700216	0.574937
GENE1753X	At2g28080	glycosyltransferase family protein	1.000000	0.188039	0.720038	1.055649	1.063265	0.259636	0.113895	0.495555	0.736912
GENE304X	At5g51460	ATTPPA; trehalose-phosphatase	1.000000	-0.943106	0.262628	2.536904	1.994771	-1.856157	-1.813397	1.401551	0.322458
GENE1604X	At1g22650	beta-fructofuranosidase, putative / invertase, putative / saccharase, putative / beta-fructosidase, putative	1.000000	-0.788509	0.293434	1.049496	1.404339	-0.643673	-0.913297	0.403414	-0.132264
GENE1757X	At2g28880	emb1997 (embryo defective 1997); anthranilate synthase/ catalytic/ oxo-acid-lyase	1.000000	-0.245048	0.203448	0.656663	0.805008	-0.627947	-0.023737	0.255231	-0.119296
GENE1505X	At1g65840	PAO4__ATPAO4 (ARABIDOPSIS THALIANA POLYAMINE OXIDASE 4); amine oxidase/ polyamine oxidase	1.000000	-0.711729	1.515361	0.794817	0.932674	-1.297599	-0.408777	0.697584	-0.170273
GENE6X	At2g23170	GH3.3; indole-3-acetic acid amido synthetase	1.000000	4.158590	-0.455279	-1.912955	1.740417	-0.585549	-2.240860	-1.267084	-0.195498
GENE675X	At4g39230	isoflavone reductase, putative	1.000000	1.731952	1.100323	0.446498	1.978017	-0.928094	-0.767298	0.251969	0.548477
GENE445X	At5g14700	cinnamoyl-CoA reductase-related	1.000000	2.094415	-0.202467	-0.576132	2.445945	-1.436958	-0.849405	-0.122689	0.918843
GENE1037X	At3g19270	CYP707A4; (+)-abscisic acid 8'-hydroxylase/ oxygen binding	1.000000	1.125556	-0.084163	-0.183719	0.626443	-0.527810	-0.417983	0.125690	0.033944
GENE215X	At5g65140	trehalose-6-phosphate phosphatase, putative	1.000000	1.295685	0.417956	-0.901720	1.171524	-1.711286	-0.166063	-0.008845	-1.774580
GENE1370X	At1g75450	ATCKX5_ATCKX6__CKX5 (CYTOKININ OXIDASE 5); cytokinin dehydrogenase	1.000000	1.589878	0.392405	-0.363756	0.832585	-1.198528	-0.860735	0.334359	-0.805466
GENE850X	At4g19230	CYP707A1; (+)-abscisic acid 8'-hydroxylase/ oxygen binding	1.000000	1.055770	0.366803	-0.658790	0.202643	-0.433559	-1.070411	0.215490	-0.604601
GENE1725X	At2g27490	ATCOAE; ATP binding / dephospho-CoA kinase	1.000000	0.495106	0.335232	-0.484499	0.152150	-0.242789	-0.367235	-0.029047	-0.579460
GENE96X	At5g09420	MTOM64__ATTOC64-V (ARABIDOPSIS THALIANA TRANSLOCON AT THE OUTER MEMBRANE OF CHLOROPLASTS 64-V); amidase/ binding / carbon-nitrogen ligase, with glutamine as amido-N-donor	1.000000	1.055325	0.798813	0.367165	1.571366	-0.294872	-0.299453	-0.941718	-0.137389
GENE659X	At4g39980	DHS1 (3-DEOXY-D-ARABINO-HEPTULOSONATE 7-PHOSPHATE SYNTHASE 1); 3-deoxy-7-phosphoheptulonate synthase	1.000000	0.636285	0.662783	0.593278	1.166722	0.034549	-0.482757	-1.541880	0.002884
GENE839X	At4g21090	adrenodoxin-like ferredoxin 1	1.000000	0.381190	0.264621	-0.088818	0.666521	-0.035578	0.126346	-0.574537	-0.137379
GENE593X	At3g53160	UGT73C7 (UDP-glucosyl transferase 73C7); UDP-glycosyltransferase/ transferase, transferring glycosyl groups	1.000000	0.757986	0.148948	-0.617800	1.113992	0.128753	-0.901798	-0.377013	-0.190954
GENE814X	At4g23920	UGE2 (UDP-D-glucose/UDP-D-galactose 4-epimerase 2); UDP-glucose 4-epimerase/ protein dimerization	1.000000	0.650567	0.120145	-0.523316	1.332241	0.426740	-0.361800	-0.011909	-0.475873
GENE851X	At4g19010	4-coumarate--CoA ligase family protein / 4-coumaroyl-CoA synthase family protein	1.000000	0.307269	0.359089	-0.004463	0.719385	0.253942	-0.384993	-0.199223	-0.171546
GENE1022X	At3g24090	glutamine-fructose-6-phosphate transaminase (isomerizing)/ sugar binding / transaminase	1.000000	0.813895	1.066139	0.115461	2.291433	0.267813	-0.147550	-0.253035	0.151618
GENE1533X	At1g05670	UDP-glucoronosyl/UDP-glucosyl transferase family protein	1.000000	0.670454	0.257914	0.072476	1.003467	0.187468	-0.122676	-0.256632	-0.066988
GENE1531X	At1g30620	HSR8_UXE1__MUR4 (MURUS 4); UDP-arabinose 4-epimerase/ catalytic	1.000000	1.791127	1.036704	-0.804459	2.678184	0.217928	-0.979782	-0.074871	-0.014327
GENE302X	At5g51830	pfkB-type carbohydrate kinase family protein	1.000000	1.701252	0.972162	-1.462962	1.590272	0.746828	-0.461953	-1.777382	-1.215171
GENE1444X	At1g59500	GH3.4; indole-3-acetic acid amido synthetase	1.000000	2.774824	1.503991	-1.044375	1.919229	0.482170	-1.233879	-1.969008	-1.654560
GENE385X	At5g38040	UDP-glucoronosyl/UDP-glucosyl transferase family protein	1.000000	0.459467	0.241543	0.035442	0.385294	0.126738	0.019138	-0.194665	-0.502218
GENE1801X	At2g22910	GCN5-related N-acetyltransferase (GNAT) family protein / amino acid kinase family protein	1.000000	0.157331	0.145323	-0.160338	1.320254	0.043263	-0.126280	-0.710464	-0.890067
GENE1863X	At2g34850	MEE25 (maternal effect embryo arrest 25); UDP-glucose 4-epimerase/ binding / catalytic/ coenzyme binding	1.000000	0.725678	0.412437	-0.056955	1.410276	0.054756	-0.240924	-0.552552	-1.340608
GENE116X	At5g19440	cinnamyl-alcohol dehydrogenase, putative (CAD)	1.000000	1.224175	0.819816	-1.342836	1.125950	0.726537	0.711323	-2.587165	0.212550
GENE701X	At4g35630	PSAT; O-phospho-L-serine:2-oxoglutarate aminotransferase	1.000000	1.037105	1.093394	-0.876952	1.441328	0.831080	0.486852	-1.606908	0.993837
GENE103X	At5g19550	AAT2__ASP2 (ASPARTATE AMINOTRANSFERASE 2); L-aspartate:2-oxoglutarate aminotransferase	1.000000	-0.066760	0.772804	-1.087402	0.827767	0.120577	0.458867	-1.122033	-0.349744
GENE1812X	At2g44750	TPK2 (Thiamin pyrophosphokinase 2); thiamin diphosphokinase	1.000000	0.452236	0.595003	-0.849424	0.876461	0.000039	0.157900	-0.498343	-0.041962
GENE1121X	At3g17240	mtLPD2 (LIPOAMIDE DEHYDROGENASE 2); ATP binding / dihydrolipoyl dehydrogenase	1.000000	-0.200034	0.924995	-0.660622	1.082551	0.256102	0.441366	-0.347523	0.183858
GENE1854X	At2g44520	COX10 (cytochrome c oxidase 10); prenyltransferase/ protoheme IX farnesyltransferase	1.000000	-0.054528	0.444804	-0.446568	0.609215	-0.064626	0.217978	-0.229505	0.161046
GENE431X	At5g17990	pat1__TRP1 (tryptophan biosynthesis 1); anthranilate phosphoribosyltransferase	1.000000	0.019095	-0.196963	-0.564272	2.211349	-0.170130	-0.392670	-1.887414	1.682084
GENE581X	At3g54640	TRP3__TSA1 (TRYPTOPHAN SYNTHASE ALPHA CHAIN); tryptophan synthase	1.000000	0.483402	0.833907	-0.683758	1.688695	-0.163170	-0.550688	-1.710736	2.013670
GENE550X	At3g58180	PBS lyase HEAT-like repeat-containing protein	1.000000	0.157008	0.277697	0.036282	0.443444	-0.081730	0.055644	-0.633281	0.336930
GENE592X	At3g53150	UGT73D1 (UDP-glucosyl transferase 73D1); UDP-glycosyltransferase/ transferase, transferring hexosyl groups	1.000000	0.131617	0.901953	-1.325264	1.106488	0.312132	-0.527465	-0.727883	0.627458
GENE870X	At4g11850	MEE54__PLDGAMMA1; phospholipase D	1.000000	-0.275354	0.873856	-0.729878	1.304975	0.738059	-0.835455	-0.708487	0.914202
GENE1719X	At2g15480	UGT73B5 (UDP-glucosyl transferase 73B5); UDP-glucosyltransferase/ UDP-glycosyltransferase/ quercetin 3-O-glucosyltransferase/ transferase, transferring glycosyl groups	1.000000	0.027614	1.357898	-2.302167	1.755504	-0.835583	-1.795947	-1.028320	1.370808
GENE1720X	At2g15490	UGT73B4 (UDP-GLYCOSYLTRANSFERASE 73B4); UDP-glucosyltransferase/ UDP-glycosyltransferase/ quercetin 3-O-glucosyltransferase/ quercetin 7-O-glucosyltransferase/ transferase, transferring glycosyl groups	1.000000	0.190267	1.562347	-1.264119	0.981038	-0.751099	-1.152574	-1.237120	1.067019
GENE661X	At4g39830	L-ascorbate oxidase, putative	1.000000	-0.254635	0.178669	-0.839647	2.619381	0.029815	-1.508393	-0.466872	0.415943
GENE1081X	At3g21780	UGT71B6 (UDP-glucosyl transferase 71B6); UDP-glycosyltransferase/ abscisic acid glucosyltransferase/ transferase, transferring glycosyl groups	1.000000	0.041220	0.016472	-0.982254	1.342528	-0.090864	-1.096484	-0.414338	0.166789
GENE1253X	At1g67980	CCoAMT; caffeoyl-CoA O-methyltransferase	1.000000	0.528383	0.318028	-2.223840	1.414936	0.261853	-1.694963	-1.054596	0.724182
GENE1454X	At1g74710	EDS16_ICS1_SID2__isochorismate synthase 1 (ICS1) / isochorismate mutase	1.000000	-0.147414	-0.228028	-1.461801	1.972200	-0.489933	-1.039901	-1.190805	0.640383
GENE1110X	At3g26830	CYP71B15__PAD3 (PHYTOALEXIN DEFICIENT 3); dihydrocamalexic acid decarboxylase/ monooxygenase/ oxygen binding	1.000000	-0.117069	1.072070	-3.904336	4.269367	-0.318777	-0.886046	-2.249709	2.152887
GENE1379X	At1g33030	O-methyltransferase family 2 protein	1.000000	0.119939	0.437285	-1.908193	1.907725	0.163256	-1.006598	-0.942192	0.342137
GENE1874X	At2g30770	CYP71A13 (cytochrome P450, family 71, subfamily A, polypeptide 13); indoleacetaldoxime dehydratase/ oxygen binding	1.000000	0.819055	0.370775	-2.714648	3.263020	0.196506	-0.813455	-1.403093	0.824948
GENE1572X	At2g04400	indole-3-glycerol phosphate synthase (IGPS)	1.000000	0.317505	0.576793	-0.891354	2.218033	-0.181314	-0.504259	-1.412469	0.734895
GENE1409X	At1g08490	ATCPNIFS_ATNFS2_ATSUFS_SUFS__CPNIFS (CHLOROPLASTIC NIFS-LIKE CYSTEINE DESULFURASE); cysteine desulfurase/ selenocysteine lyase/ transaminase	1.000000	-0.306086	-0.377799	-0.007595	0.649306	0.052444	-0.190237	-0.046039	-0.517137
GENE1352X	At1g06130	GLX2-4 (glyoxalase 2-4); hydrolase/ hydroxyacylglutathione hydrolase/ zinc ion binding	1.000000	0.002418	-0.005161	-0.395423	0.678492	0.332632	-0.315233	-0.439469	-0.620501
GENE1499X	At1g64710	alcohol dehydrogenase, putative	1.000000	-0.510752	-0.317536	-0.488918	1.607972	0.970318	-0.648790	-1.320339	-0.926379
GENE237X	At5g61410	emb2728__RPE; catalytic/ ribulose-phosphate 3-epimerase	1.000000	-0.619849	-1.666844	0.154499	0.435283	0.218422	-0.176979	0.465771	-0.825374
GENE330X	At5g48220	indole-3-glycerol phosphate synthase, putative	1.000000	-0.647776	-1.364950	0.823976	0.355843	0.162436	-0.457517	-0.050853	-1.025190
GENE604X	At3g50790	late embryogenesis abundant protein, putative / LEA protein, putative	1.000000	-0.120268	-1.019811	0.878048	0.120990	-0.315005	-0.434252	0.373074	-0.431078
GENE1106X	At3g15850	ADS3_FADB_JB67__FAD5 (FATTY ACID DESATURASE 5); 16:0 monogalactosyldiacylglycerol desaturase/ oxidoreductase	1.000000	-0.889362	-2.024719	1.487410	-0.252341	-0.805990	-0.185605	0.154603	-0.840229
GENE243X	At5g59750	riboflavin biosynthesis protein, putative	1.000000	-0.923693	-1.545386	0.143176	-0.208735	-0.493563	-0.086266	0.419598	0.111148
GENE1085X	At3g19480	D-3-phosphoglycerate dehydrogenase, putative / 3-PGDH, putative	1.000000	-2.042086	-2.176968	0.819510	0.074709	-0.718850	-0.014543	0.504388	-0.018965
GENE171X	At5g14740	BETA CA2_CA18__CA2 (CARBONIC ANHYDRASE 2); carbonate dehydratase/ zinc ion binding	1.000000	-3.188803	-3.883333	0.876304	1.133002	-0.135776	-1.731674	-0.024719	0.444194
GENE341X	At5g47840	AMK2 (Adenosine monophosphate kinase); ATP binding / adenylate kinase/ nucleobase, nucleoside, nucleotide kinase/ nucleotide kinase/ phosphotransferase, phosphate group as acceptor	1.000000	-0.748643	-0.923627	0.777316	0.001653	0.170594	-0.275870	0.492181	0.198914
GENE664X	At4g39970	haloacid dehalogenase-like hydrolase family protein	1.000000	-1.073197	-2.025536	1.102186	0.381188	0.454177	-0.591164	0.721946	0.564932
GENE620X	At3g48420	haloacid dehalogenase-like hydrolase family protein	1.000000	-1.228368	-3.046747	0.969294	0.780783	0.205391	-0.224862	0.432699	0.418628
GENE1222X	At1g56500	haloacid dehalogenase-like hydrolase family protein	1.000000	-1.621739	-1.804834	0.640943	0.681779	0.201413	0.113706	0.613194	0.356270
GENE1480X	At1g14150	oxygen evolving enhancer 3 (PsbQ) family protein	1.000000	-2.758263	-3.249112	1.067169	0.616190	0.419963	0.079440	0.725800	0.529086
GENE567X	At3g55630	ATDFD (A. THALIANA DHFS-FPGS HOMOLOG D); tetrahydrofolylpolyglutamate synthase	1.000000	-1.546884	-2.036531	0.321967	0.988629	1.195580	0.279697	1.741063	0.807807
GENE777X	At4g27600	pfkB-type carbohydrate kinase family protein	1.000000	-0.465388	-0.980850	0.962760	0.507827	0.407385	-0.337552	0.523905	-0.176342
GENE792X	At4g26530	fructose-bisphosphate aldolase, putative	1.000000	-2.408133	-3.237050	1.098521	-0.825470	1.760528	-0.397014	0.988422	-0.276210
GENE1342X	At1g43670	fructose-1,6-bisphosphatase, putative / D-fructose-1,6-bisphosphate 1-phosphohydrolase, putative / FBPase, putative	1.000000	-0.927470	-1.350667	0.639832	0.166763	1.327639	-0.533066	0.924380	-0.284506
GENE639X	At3g46490	iron ion binding / oxidoreductase/ oxidoreductase, acting on paired donors, with incorporation or reduction of molecular oxygen, 2-oxoglutarate as one donor, and incorporation of one atom each of oxygen into both donors	1.000000	-2.011304	-0.074641	1.679534	0.107428	0.528761	-0.583897	0.125051	-0.396448
GENE50X	At4g17360	formyltetrahydrofolate deformylase/ hydroxymethyl-, formyl- and related transferase/ methyltransferase	1.000000	-2.236919	-0.314616	1.014819	0.795833	0.739553	0.221555	0.640384	-0.223703
GENE1428X	At1g65860	FMO GS-OX1 (FLAVIN-MONOOXYGENASE GLUCOSINOLATE S-OXYGENASE 1); 3-methylthiopropyl glucosinolate S-oxygenase/ 4-methylthiopropyl glucosinolate S-oxygenase/ 5-methylthiopropyl glucosinolate S-oxygenase/ 6-methylthiopropyl glucosinolate S-oxygenase/ 7-methyl	1.000000	-3.102581	-0.709402	0.843776	0.907107	-0.094127	-0.258568	0.266647	-0.480767
GENE613X	At3g48720	transferase family protein	1.000000	-3.472178	-1.486707	1.368903	0.100957	1.274006	-0.627833	0.122781	-0.291391
GENE1155X	At3g11750	dihydroneopterin aldolase, putative	1.000000	-1.127251	-0.701857	0.407835	0.019736	0.163648	-0.239048	0.090122	-0.141020
GENE1174X	At3g01440	oxygen evolving enhancer 3 (PsbQ) family protein	1.000000	-2.224047	-1.703244	1.454195	1.405836	0.937302	1.183059	0.600353	-0.252852
GENE1565X	At1g31190	IMPL1 (MYO-INOSITOL MONOPHOSPHATASE LIKE 1); 3'(2'),5'-bisphosphate nucleotidase/ inositol or phosphatidylinositol phosphatase/ inositol-1(or 4)-monophosphatase	1.000000	-1.246818	-0.969789	0.440628	0.562934	-0.219091	0.310094	0.257027	-0.282637
GENE12X	At2g41680	NTRC (NADPH-DEPENDENT THIOREDOXIN REDUCTASE C); thioredoxin-disulfide reductase	1.000000	-0.618674	-1.801866	0.690505	0.610367	-0.578341	0.263137	-0.905356	0.258465
GENE143X	At3g51820	ATG4_CHLG__G4; chlorophyll synthetase	1.000000	-0.679970	-1.756908	0.911406	0.401842	-0.445528	0.626097	0.029452	0.286515
GENE1620X	At1g11860	aminomethyltransferase, putative	1.000000	-1.049274	-1.380685	1.419143	-0.051927	-0.368102	0.437841	-0.225164	0.122707
GENE1185X	At3g04790	ribose 5-phosphate isomerase-related	1.000000	-1.152687	-1.190308	0.884271	0.270642	-0.295259	0.732289	-0.311576	0.693804
GENE636X	At3g46100	ATHRS1 (HISTIDYL-TRNA SYNTHETASE 1); histidine-tRNA ligase	1.000000	0.079455	-0.745661	0.777349	0.440283	-0.158811	-0.229373	-0.342315	0.515292
GENE990X	At3g11170	FADD__FAD7 (FATTY ACID DESATURASE 7); omega-3 fatty acid desaturase	1.000000	-0.603830	-1.673664	1.523680	1.398175	-0.993779	-0.608527	0.239638	0.447005
GENE470X	At5g09870	CESA5 (CELLULOSE SYNTHASE 5); cellulose synthase/ transferase, transferring glycosyl groups	1.000000	-0.528037	-0.528606	0.842932	0.454565	-1.190481	0.738712	-0.475697	-0.189583
GENE847X	At4g19710	AK-HSDH_AK-HSDH II__bifunctional aspartate kinase/homoserine dehydrogenase, putative / AK-HSDH, putative	1.000000	-0.169948	-0.275671	1.351053	0.420427	-0.913470	0.228312	-0.829889	-0.530616
GENE618X	At3g48610	phosphoesterase family protein	1.000000	-0.056259	-0.798649	1.207416	-0.033189	-0.946669	0.524143	-0.720899	0.234460
GENE1752X	At2g28190	CZSOD2__CSD2 (COPPER/ZINC SUPEROXIDE DISMUTASE 2); superoxide dismutase	1.000000	0.159022	-0.697228	1.315668	0.660939	-0.565500	0.488444	-0.302429	0.494933
GENE222X	At5g63890	ATHDH (HISTIDINOL DEHYDROGENASE); histidinol dehydrogenase	1.000000	-0.382874	-0.082303	0.710759	0.473884	0.255178	0.291453	-0.447256	0.144682
GENE1496X	At1g14810	semialdehyde dehydrogenase family protein	1.000000	-0.215985	0.289820	1.488272	0.904188	-0.245634	-0.085826	-1.265346	0.518989
GENE410X	At5g23310	FSD3 (FE SUPEROXIDE DISMUTASE 3); superoxide dismutase	1.000000	0.402502	-0.567030	1.518546	0.987008	0.637726	1.236766	-0.627679	-0.323763
GENE532X	At3g60620	phosphatidate cytidylyltransferase family protein	1.000000	-0.262691	-0.343183	0.857389	0.410716	0.412945	0.542542	-0.159893	-0.375330
GENE223X	At5g64050	ATERS_OVA3__ERS (GLUTAMATE TRNA SYNTHETASE); glutamate-tRNA ligase	1.000000	-0.163872	-0.466117	0.575882	0.445282	0.482898	-0.172256	-0.422815	-0.169956
GENE233X	At5g63570	GSA1 (GLUTAMATE-1-SEMIALDEHYDE-2,1-AMINOMUTASE); glutamate-1-semialdehyde 2,1-aminomutase	1.000000	-0.303718	-0.393027	0.839407	0.965620	0.479470	-0.035358	-0.863090	0.080272
GENE312X	At5g51100	FSD2 (FE SUPEROXIDE DISMUTASE 2); superoxide dismutase	1.000000	0.339460	-0.744898	1.344023	1.280889	0.744784	0.417070	-0.565225	-0.127877
GENE587X	At3g54090	pfkB-type carbohydrate kinase family protein	1.000000	0.560900	-1.116191	1.553098	1.090821	0.878979	0.405393	-1.096406	-0.120988
GENE837X	At4g20960	cytidine/deoxycytidylate deaminase family protein	1.000000	0.088130	-0.681640	0.968684	0.587670	0.300712	0.212084	-0.578487	-0.434148
GENE1287X	At1g69200	kinase	1.000000	0.536839	-0.963463	1.883231	1.227552	0.097083	0.503538	-1.049750	-0.669824
GENE722X	At4g33760	tRNA synthetase class II (D, K and N) family protein	1.000000	0.184246	-0.275931	1.172553	0.879236	0.001366	0.055893	-0.440740	-0.158096
GENE1191X	At3g03630	CS26; cysteine synthase	1.000000	0.349016	-0.766293	1.706079	0.990072	0.469972	-0.151826	-0.732141	0.091977
GENE556X	At3g57560	aspartate/glutamate/uridylate kinase family protein	1.000000	0.306783	-0.125413	1.270282	0.379785	0.255377	-0.099586	-0.674067	-0.287135
GENE586X	At3g53900	uracil phosphoribosyltransferase, putative / UMP pyrophosphorylase, putative / UPRTase, putative	1.000000	0.239646	-0.288409	2.383223	0.539154	0.326613	0.205399	-0.456832	0.092629
GENE1844X	At2g44040	dihydrodipicolinate reductase family protein	1.000000	0.298606	0.197367	2.481299	0.717941	0.111142	-0.062014	-0.456542	-0.385560
GENE126X	At5g20040	ATIPT9; ATP binding / tRNA isopentenyltransferase	1.000000	-0.142934	0.010779	1.235401	0.436107	0.377707	0.090187	-0.414803	-0.355670
GENE1581X	At2g36230	HISN3__APG10 (ALBINO AND PALE GREEN 10); 1-(5-phosphoribosyl)-5-[(5-phosphoribosylamino)methylideneamino]imidazole-4-carboxamide isomerase	1.000000	-0.041345	-0.023653	1.709285	0.755924	0.966290	0.704082	-0.690522	0.009675
GENE1791X	At2g29690	ATHANSYNAB__ASA2 (ANTHRANILATE SYNTHASE 2); anthranilate synthase	1.000000	-0.011442	0.039313	0.948565	0.282584	0.622270	0.196697	-0.271365	-0.076878
GENE49X	At4g17300	ATNS1_OVA8__NS1; asparagine-tRNA ligase	1.000000	-0.344289	-0.478046	0.780530	0.786873	0.070336	-0.202147	-0.083607	-0.265514
GENE81X	At5g04230	PAL3 (PHENYL ALANINE AMMONIA-LYASE 3); phenylalanine ammonia-lyase	1.000000	-0.791393	-0.688193	1.303755	0.756911	0.298480	-0.664633	-0.326168	-0.555836
GENE615X	At3g48560	AHAS_ALS_IMR1_TZP5__CSR1 (CHLORSULFURON/IMIDAZOLINONE RESISTANT 1); acetolactate synthase/ pyruvate decarboxylase	1.000000	-0.198320	-0.264629	0.943751	0.343439	0.112039	-0.426320	0.106224	-0.456810
GENE164X	At5g16715	EMB2247 (embryo defective 2247); ATP binding / aminoacyl-tRNA ligase/ nucleotide binding / valine-tRNA ligase	1.000000	-0.333940	-0.682305	1.339461	0.962541	-0.041833	0.428988	-0.108731	-0.126760
GENE325X	At5g49030	OVA2 (ovule abortion 2); ATP binding / aminoacyl-tRNA ligase/ isoleucine-tRNA ligase/ nucleotide binding	1.000000	-0.478771	-0.681509	1.409311	0.668200	-0.043274	0.513076	-0.314369	-0.003580
GENE1775X	At2g31170	SYCO ARATH; ATP binding / aminoacyl-tRNA ligase/ cysteine-tRNA ligase/ nucleotide binding	1.000000	-0.439534	-0.421592	1.517058	1.062258	0.308622	0.303142	-0.229541	-0.389918
GENE1293X	At1g74040	IPMS2_MAML-3__IMS1 (2-ISOPROPYLMALATE SYNTHASE 1); 2-isopropylmalate synthase	1.000000	-0.264881	-0.487533	0.759683	0.451616	0.124766	-0.004571	-0.076143	-0.043674
GENE1008X	At3g25660	glutamyl-tRNA(Gln) amidotransferase, putative	1.000000	-0.414847	-0.812711	1.643035	0.526665	0.239577	-0.129713	0.015857	-0.183961
GENE1788X	At2g25840	OVA4 (ovule abortion 4); ATP binding / aminoacyl-tRNA ligase/ nucleotide binding / tryptophan-tRNA ligase	1.000000	-0.215781	-0.652205	1.662537	0.535027	0.149589	-0.105547	-0.171490	-0.177858
GENE1616X	At1g11870	ATSRS_OVA7__SRS (SERYL-TRNA SYNTHETASE); serine-tRNA ligase	1.000000	-0.304594	-0.393895	1.177679	0.589796	0.061906	-0.092429	-0.164096	-0.209658
GENE1796X	At2g19940	N-acetyl-gamma-glutamyl-phosphate reductase/ NAD or NADH binding / binding / catalytic/ oxidoreductase, acting on the aldehyde or oxo group of donors, NAD or NADP as acceptor / protein dimerization	1.000000	-0.287042	-0.304928	1.232028	0.148037	0.073935	-0.061914	-0.305273	0.176198
GENE221X	At5g64380	fructose-1,6-bisphosphatase family protein	1.000000	-0.141859	-1.350131	0.962662	-0.371019	1.015542	-0.500088	-0.243827	-0.829653
GENE751X	At4g30580	EMB1995__ATS2; 1-acylglycerol-3-phosphate O-acyltransferase/ acyltransferase	1.000000	-0.403846	-0.567839	0.864261	-0.228059	0.649184	-0.676264	-0.089145	-0.476097
GENE112X	At5g08280	HEMC (HYDROXYMETHYLBILANE SYNTHASE); hydroxymethylbilane synthase	1.000000	-0.141870	-1.367908	1.169548	0.217743	1.182772	-0.244217	-0.684793	-0.011079
GENE1050X	At3g14930	HEME1; uroporphyrinogen decarboxylase	1.000000	-0.426048	-1.414269	1.637606	-0.040134	1.127714	-0.680449	-0.497044	-0.368156
GENE549X	At3g58140	phenylalanyl-tRNA synthetase class IIc family protein	1.000000	-0.705094	-0.886674	0.705474	0.072962	0.477364	-0.270470	-0.142545	0.347920
GENE918X	At4g01690	HEMG1__PPOX; protoporphyrinogen oxidase	1.000000	-0.580683	-0.825192	0.895430	-0.104188	0.191998	-0.323619	-0.188643	-0.155225
GENE90X	At1g32200	ACT1__ATS1; glycerol-3-phosphate O-acyltransferase	1.000000	0.143174	-1.421345	0.927807	-0.122152	-0.144073	-0.590886	-0.572048	-0.571754
GENE808X	At4g25080	CHLM (magnesium-protoporphyrin IX methyltransferase); magnesium protoporphyrin IX methyltransferase	1.000000	-0.005462	-2.315372	1.351473	-1.335712	0.091158	-0.469179	-0.630122	0.482566
GENE944X	At2g40490	HEME2; uroporphyrinogen decarboxylase	1.000000	-0.180007	-1.663208	1.496652	-0.385060	0.353139	-0.525731	-0.610912	0.185958
GENE1403X	At1g08520	PDE166__CHLD; ATP binding / magnesium chelatase/ nucleoside-triphosphatase/ nucleotide binding	1.000000	-0.149406	-1.700913	0.825991	-0.426030	0.558353	-0.434502	-0.418775	0.183451
GENE1290X	At1g69740	HEMB1; catalytic/ metal ion binding / porphobilinogen synthase	1.000000	0.290005	-0.921891	0.875303	0.087838	0.436404	-0.514613	-0.843871	0.069187
GENE591X	At3g53130	CYP97C1__LUT1 (LUTEIN DEFICIENT 1); epsilon hydroxylase/ oxygen binding	1.000000	0.074557	-1.617882	0.963423	0.577116	0.244459	0.017123	-0.109554	-0.287873
GENE429X	At5g18660	PCB2 (PALE-GREEN AND CHLOROPHYLL B REDUCED 2); 3,8-divinyl protochlorophyllide a 8-vinyl reductase	1.000000	0.025679	-2.407439	2.423358	0.871592	0.228792	0.312882	-0.435757	0.017403
GENE901X	At4g04350	EMB2369 (EMBRYO DEFECTIVE 2369); ATP binding / aminoacyl-tRNA ligase/ leucine-tRNA ligase/ nucleotide binding	1.000000	-0.192465	-1.064599	0.868494	0.521089	0.236689	0.388930	-0.171204	-0.132949
GENE351X	At5g45930	CHL I2_CHLI-2__CHLI2 (MAGNESIUM CHELATASE I2); ATPase/ magnesium chelatase	1.000000	-0.343989	-2.192062	1.957851	0.312206	0.723952	-0.208517	0.164589	0.250448
GENE1674X	At1g60600	ABC4 (ABERRANT CHLOROPLAST DEVELOPMENT 4); 1,4-dihydroxy-2-naphthoate octaprenyltransferase/ prenyltransferase	1.000000	-0.137511	-1.243237	1.473804	0.482902	0.771455	0.194091	0.015209	0.100230
GENE614X	At3g48730	GSA2 (glutamate-1-semialdehyde 2,1-aminomutase 2); catalytic/ glutamate-1-semialdehyde 2,1-aminomutase/ pyridoxal phosphate binding / transaminase	1.000000	-0.005275	-1.749405	1.640936	0.412292	0.715643	0.151147	-0.648935	0.353725
GENE231X	At5g63310	NDPK IA_NDPK IA IA_NDPK1A__NDPK2 (NUCLEOSIDE DIPHOSPHATE KINASE 2); ATP binding / nucleoside diphosphate kinase/ protein binding	1.000000	0.061698	-1.328512	1.919710	0.412602	0.360214	-0.113792	-0.547681	0.889129
GENE1382X	At1g48520	GATB (GLU-ADT SUBUNIT B); carbon-nitrogen ligase, with glutamine as amido-N-donor / glutaminyl-tRNA synthase (glutamine-hydrolyzing)/ ligase	1.000000	-0.262306	-0.907780	1.306254	0.521869	0.522326	-0.124758	-0.547483	0.427135
GENE1842X	At2g02500	ATMEPCT_MCT__ISPD; 2-C-methyl-D-erythritol 4-phosphate cytidylyltransferase	1.000000	-0.025784	-0.829555	1.733071	0.415110	0.553564	0.125605	-0.134045	0.304956
GENE1514X	At1g23360	UbiE/COQ5 methyltransferase family protein	1.000000	0.088701	-0.849171	0.662757	0.324664	0.513954	-0.006033	-0.263574	0.615499
GENE931X	At4g00400	GPAT8 (glycerol-3-phosphate acyltransferase 8); acyltransferase/ glycerol-3-phosphate O-acyltransferase	1.000000	0.795790	-1.122444	2.348727	-0.441330	0.748474	-1.034294	-0.510035	1.081583
GENE1416X	At1g30520	AAE14 (Acyl-Activating Enzyme 14); AMP binding / o-succinylbenzoate-CoA ligase	1.000000	0.419979	-1.401331	1.998585	-0.022216	0.244943	-0.421093	0.058400	0.396140
GENE1170X	At3g10160	ATDFC__DFC (DHFS-FPGS HOMOLOG C); tetrahydrofolylpolyglutamate synthase	1.000000	-0.272739	-0.549868	0.831913	-0.081547	0.316015	0.505791	0.059143	0.147846
GENE665X	At4g39350	ATH-A__CESA2 (CELLULOSE SYNTHASE A2); cellulose synthase/ transferase, transferring glycosyl groups	1.000000	-1.056597	0.078670	1.216874	-1.271778	-0.471177	-0.543306	-0.589590	-0.758726
GENE1312X	At2g43750	ACS1_ATCS-B_CPACS1__OASB (O-ACETYLSERINE (THIOL) LYASE B); cysteine synthase	1.000000	-0.678507	-0.579133	0.794029	-0.296331	-0.136228	-0.268938	-0.701491	-0.291307
GENE1561X	At2g16280	KCS9 (3-KETOACYL-COA SYNTHASE 9); acyltransferase/ catalytic/ transferase, transferring acyl groups other than amino-acyl groups	1.000000	-0.584720	-0.798964	1.042449	-0.443656	-0.347938	-0.576833	-0.569684	-0.490396
GENE566X	At3g55710	UDP-glucoronosyl/UDP-glucosyl transferase family protein	1.000000	1.221132	-1.110671	0.528212	-0.213530	-0.671530	0.672879	0.860243	0.270874
GENE677X	At4g39330	CAD9 (CINNAMYL ALCOHOL DEHYDROGENASE 9); binding / catalytic/ oxidoreductase/ zinc ion binding	1.000000	2.647588	-2.287253	1.342653	-0.231537	-0.439713	1.598520	0.382093	0.918873
GENE730X	At4g33220	enzyme inhibitor/ pectinesterase	1.000000	0.790653	-2.136210	1.083252	-1.040131	-0.631561	-0.323608	0.682514	0.582680
GENE109X	At5g21100	L-ascorbate oxidase, putative	1.000000	0.178278	-1.483565	0.108418	-0.031882	-0.339821	1.017256	0.758231	1.003820
GENE263X	At5g57030	LUT2 (LUTEIN DEFICIENT 2); lycopene epsilon cyclase	1.000000	0.138815	-1.473907	0.572136	0.211673	0.034141	0.389623	0.924324	0.624165
GENE507X	At5g03650	SBE2.2 (starch branching enzyme 2.2); 1,4-alpha-glucan branching enzyme	1.000000	-0.040357	-1.095309	0.709141	-0.090134	-0.156225	0.636361	0.325407	0.326358
GENE628X	At3g47220	phosphoinositide-specific phospholipase C family protein	1.000000	-0.000119	-0.287006	0.727928	-0.094307	-0.068900	0.014836	0.558378	0.942747
GENE695X	At4g36250	ALDH3F1 (Aldehyde Dehydrogenase 3F1); 3-chloroallyl aldehyde dehydrogenase/ aldehyde dehydrogenase (NAD)	1.000000	1.001869	-1.396790	0.702524	-0.105548	0.284962	0.452352	0.774107	1.165067
GENE1850X	At2g30150	UDP-glucoronosyl/UDP-glucosyl transferase family protein	1.000000	0.305219	-0.878401	0.578543	-0.036280	-0.205898	0.433755	0.271475	1.554006
GENE36X	At4g14910	imidazoleglycerol-phosphate dehydratase, putative	1.000000	-0.468133	-0.725762	0.162222	0.123098	0.107170	0.375526	-0.412363	-0.499756
GENE130X	At4g37000	ATRCCR__ACD2 (ACCELERATED CELL DEATH 2); red chlorophyll catabolite reductase	1.000000	-0.585078	-1.280600	-0.294818	-0.311258	0.352435	0.625988	-0.226234	-0.834547
GENE132X	At4g36530	hydrolase, alpha/beta fold family protein	1.000000	-1.095063	-1.437241	-0.267326	-0.289288	-0.078712	0.416111	0.031522	-1.141013
GENE156X	At5g16710	DHAR3 (dehydroascorbate reductase 1); glutathione dehydrogenase (ascorbate)	1.000000	-0.849825	-1.400763	0.371647	-0.037181	0.411562	0.091507	-0.451496	-0.080017
GENE1284X	At1g63970	MECPS__ISPF; 2-C-methyl-D-erythritol 2,4-cyclodiphosphate synthase	1.000000	-0.969430	-1.298069	-0.076776	0.222531	0.277696	0.193552	-0.164823	-0.293729
GENE117X	At5g28840	GME (GDP-D-MANNOSE 3',5'-EPIMERASE); GDP-mannose 3,5-epimerase/ NAD or NADH binding / catalytic	1.000000	0.327847	-0.819303	0.117562	-0.143186	-0.441128	0.492061	-0.556717	0.034053
GENE281X	At5g54770	THI4_TZ__THI1; protein homodimerization	1.000000	0.238506	-2.093019	-0.502957	0.431547	0.320578	0.781942	-0.538211	-0.861834
GENE1275X	At1g68530	CER6_CUT1_G2_POP1__KCS6 (3-KETOACYL-COA SYNTHASE 6); catalytic/ transferase, transferring acyl groups other than amino-acyl groups	1.000000	1.311376	-3.245160	-1.511289	-0.279852	0.337261	0.350095	-0.011252	-1.010755
GENE520X	At3g62410	CP12-2; protein binding	1.000000	-2.582168	-3.999781	-1.481353	0.497799	0.470131	0.859196	0.698649	1.564254
GENE241X	At5g60600	CLB4_CSB3_GCPE_ISPG__HDS (4-HYDROXY-3-METHYLBUT-2-ENYL DIPHOSPHATE SYNTHASE); 4 iron, 4 sulfur cluster binding / 4-hydroxy-3-methylbut-2-en-1-yl diphosphate synthase	1.000000	-0.548721	-1.765566	-0.678456	-0.012573	0.193440	0.104147	-0.237928	-0.116936
GENE1543X	At2g13360	AGT1__AGT (ALANINE:GLYOXYLATE AMINOTRANSFERASE); alanine-glyoxylate transaminase/ serine-glyoxylate transaminase/ serine-pyruvate transaminase	1.000000	-1.689602	-2.825570	-0.988017	-1.246808	0.410575	-0.513166	0.155498	0.497555
GENE420X	At5g22510	beta-fructofuranosidase, putative / invertase, putative / saccharase, putative / beta-fructosidase, putative	1.000000	-0.370974	-0.910042	-0.755368	-0.226083	-0.237333	0.022550	-0.250780	0.352599
GENE1512X	At1g23310	AOAT1__GGT1 (GLUTAMATE:GLYOXYLATE AMINOTRANSFERASE); L-alanine:2-oxoglutarate aminotransferase/ glycine:2-oxoglutarate aminotransferase	1.000000	-0.728206	-2.450783	-0.650821	-0.333819	-0.583777	-0.129525	-0.459980	1.047305
GENE176X	At5g35170	adenylate kinase family protein	1.000000	-0.202054	-2.185602	0.362774	-0.266857	0.938826	-0.311979	0.268878	0.570895
GENE190X	At5g25980	BGLU37__TGG2 (GLUCOSIDE GLUCOHYDROLASE 2); hydrolase, hydrolyzing O-glycosyl compounds / thioglucosidase	1.000000	1.670177	-3.836380	0.057886	1.303883	0.855710	-0.707995	-0.018690	0.101697
GENE83X	At5g04140	GLS1_GLUS__GLU1 (GLUTAMATE SYNTHASE 1); glutamate synthase (ferredoxin)	1.000000	-1.483165	-3.344852	0.046637	0.661222	-0.576792	0.126905	-0.120179	0.853013
GENE1114X	At3g14415	(S)-2-hydroxy-acid oxidase, peroxisomal, putative / glycolate oxidase, putative / short chain alpha-hydroxy acid oxidase, putative	1.000000	-1.359950	-2.797700	-0.093637	0.165240	-0.407063	0.219688	-0.221794	0.946649
GENE394X	At5g36700	ATPGLP1__PGLP1 (2-PHOSPHOGLYCOLATE PHOSPHATASE 1); phosphoglycolate phosphatase	1.000000	-0.581522	-3.517691	0.370882	0.692428	-0.169925	0.257114	0.502972	0.863397
GENE468X	At5g09660	PMDH2 (peroxisomal NAD-malate dehydrogenase 2); malate dehydrogenase	1.000000	-1.042472	-3.838419	-0.101137	0.354512	-0.235119	-0.185545	0.369059	1.199705
GENE1189X	At3g01500	ATBCA1_SABP3__CA1 (CARBONIC ANHYDRASE 1); carbonate dehydratase/ zinc ion binding	1.000000	-1.225600	-4.881269	0.556752	1.022025	-0.403866	-0.643708	0.298274	1.579319
GENE585X	At3g54050	fructose-1,6-bisphosphatase, putative / D-fructose-1,6-bisphosphate 1-phosphohydrolase, putative / FBPase, putative	1.000000	-1.335531	-4.002511	0.090652	-0.095337	0.010826	0.162262	0.384311	0.390264
GENE1063X	At3g12780	PGK1 (PHOSPHOGLYCERATE KINASE 1); phosphoglycerate kinase	1.000000	-0.808029	-1.986363	0.212926	0.058885	0.298788	0.313803	-0.260238	0.170518
GENE139X	At1g31800	LUT5__CYP97A3 (CYTOCHROME P450-TYPE MONOOXYGENASE 97A3); carotene beta-ring hydroxylase/ oxygen binding	1.000000	-0.575811	-1.683708	0.428793	0.344112	-0.172480	0.734229	0.054503	0.994347
GENE1786X	At2g35370	GDCH; glycine dehydrogenase (decarboxylating)	1.000000	-0.453239	-3.316312	0.265882	0.889549	0.225950	0.657201	-0.024242	1.396647
GENE23X	At1g44575	PSBS__NPQ4 (NONPHOTOCHEMICAL QUENCHING); chlorophyll binding / xanthophyll binding	1.000000	0.282091	-3.107240	0.172435	-0.024232	-0.936197	0.501825	-0.115047	0.158659
GENE672X	At4g38970	fructose-bisphosphate aldolase, putative	1.000000	-0.059705	-3.695075	0.161569	0.169485	-1.172973	0.503296	-0.628298	0.588207
GENE1240X	At1g52230	PSAH-2_PSI-H__PSAH2 (PHOTOSYSTEM I SUBUNIT H2)	1.000000	0.138252	-3.649467	0.526763	-0.105100	-0.317644	-0.326059	-0.544001	0.184642
GENE1377X	At1g12900	GAPA-2 (GLYCERALDEHYDE 3-PHOSPHATE DEHYDROGENASE A SUBUNIT 2); NAD or NADH binding / binding / catalytic/ glyceraldehyde-3-phosphate dehydrogenase (phosphorylating)/ glyceraldehyde-3-phosphate dehydrogenase	1.000000	0.527905	-4.119151	0.510827	0.051178	-0.504004	-0.008811	-0.263132	0.175687
GENE934X	At1g32060	PRK (PHOSPHORIBULOKINASE); ATP binding / phosphoribulokinase/ protein binding	1.000000	-0.421221	-4.054565	-0.167634	-0.114454	-0.175143	0.289662	-0.280159	0.054468
GENE1224X	At1g42970	GAPB (GLYCERALDEHYDE-3-PHOSPHATE DEHYDROGENASE B SUBUNIT); glyceraldehyde-3-phosphate dehydrogenase (NADP+)/ glyceraldehyde-3-phosphate dehydrogenase	1.000000	-0.730929	-3.876595	-0.096638	0.174963	-0.776382	0.516065	-0.189119	0.548837
GENE1252X	At1g68010	HPR; glycerate dehydrogenase/ poly(U) binding	1.000000	-0.624887	-4.086383	-0.553367	-0.416249	-0.703028	0.231871	-0.251020	0.707284
GENE569X	At3g55800	SBPASE (sedoheptulose-bisphosphatase); phosphoric ester hydrolase/ sedoheptulose-bisphosphatase	1.000000	-0.401590	-3.697728	0.377263	0.574551	-0.844015	0.385006	-0.112300	-0.512891
GENE1569X	At2g21330	fructose-bisphosphate aldolase, putative	1.000000	-0.636749	-4.158004	0.250797	0.635610	-1.304336	0.434431	-0.447065	-0.460091
GENE853X	At4g18480	CH-42_CH42_CHL11_CHLI-1__CHLI1; ATPase/ magnesium chelatase	1.000000	-0.074893	-2.721927	1.209600	-0.456184	-0.496224	0.292651	-0.579517	0.629545
GENE834X	At4g21280	PSBQ_PSBQ-1_PSBQA__oxygen-evolving enhancer protein 3, chloroplast, putative (PSBQ1) (PSBQ)	1.000000	-0.074771	-3.285317	0.821999	0.077333	-0.151630	-0.098683	-0.207807	0.824780
GENE1661X	At1g03630	PORC__POR C (PROTOCHLOROPHYLLIDE OXIDOREDUCTASE); NADPH dehydrogenase/ oxidoreductase/ protochlorophyllide reductase	1.000000	-0.387746	-3.158052	1.106940	0.410891	-0.040717	0.435022	0.021745	0.581787
GENE234X	At5g62790	PDE129__DXR (1-DEOXY-D-XYLULOSE 5-PHOSPHATE REDUCTOISOMERASE); 1-deoxy-D-xylulose-5-phosphate reductoisomerase	1.000000	-0.237359	-1.469904	0.191139	-0.612894	-0.079441	0.419228	-0.605286	-0.335950
GENE513X	At3g63410	VTE3__APG1 (ALBINO OR PALE GREEN MUTANT 1); 2-methyl-6-phytyl-1,4-benzoquinone methyltransferase/ S-adenosylmethionine-dependent methyltransferase/ methyltransferase	1.000000	-0.018375	-1.595416	0.910025	-0.191120	-0.288891	0.550057	-0.841020	-0.143812
GENE603X	At3g50820	OEC33_PSBO-2__PSBO2 (PHOTOSYSTEM II SUBUNIT O-2); oxygen evolving/ poly(U) binding	1.000000	-1.379363	-3.275537	0.189042	-1.033765	-0.556307	-0.372324	-0.247849	-0.023753
GENE422X	At5g19220	ADG2__APL1 (ADP GLUCOSE PYROPHOSPHORYLASE LARGE SUBUNIT 1); glucose-1-phosphate adenylyltransferase	1.000000	-0.756630	-2.921154	0.928651	0.063903	-0.435219	-0.494769	-0.790310	0.073685
GENE380X	At5g38520	hydrolase, alpha/beta fold family protein	1.000000	-0.809116	-2.602992	0.788644	-0.311891	-0.628423	0.324487	-0.159457	-0.445915
GENE748X	At4g30950	FADC_SFD4__FAD6 (FATTY ACID DESATURASE 6); omega-6 fatty acid desaturase	1.000000	-0.032751	-1.644655	0.623310	-0.418383	-0.193762	-0.246498	-0.182529	-0.227566
GENE1671X	At1g60550	DHNS__ECHID (ENOYL-COA HYDRATASE/ISOMERASE D); catalytic/ naphthoate synthase	1.000000	-0.392952	-1.843079	1.222270	-0.693363	-0.426241	-0.057789	-0.317129	-0.257894
GENE448X	At5g13630	CCH_CCH1_CHLH__GUN5 (GENOMES UNCOUPLED 5); magnesium chelatase	1.000000	0.405329	-3.879122	0.343153	-1.891968	-1.798371	0.113217	-0.842429	0.864030
GENE224X	At5g64040	PSAN; calmodulin binding	1.000000	0.147256	-4.017593	0.154371	-1.650049	-0.156942	-0.545681	-0.787476	0.798744
GENE559X	At3g56940	ACSF_CHL27__CRD1 (COPPER RESPONSE DEFECT 1); DNA binding / magnesium-protoporphyrin IX monomethyl ester (oxidative) cyclase	1.000000	0.375465	-3.261967	0.368347	-1.179739	-0.807660	-0.240103	-1.174925	0.127100
GENE1269X	At1g74470	geranylgeranyl reductase	1.000000	0.699689	-3.110143	0.458801	-1.521267	-0.582233	-0.109457	-1.097002	0.376559
GENE1743X	At2g24270	ALDH11A3; 3-chloroallyl aldehyde dehydrogenase/ glyceraldehyde-3-phosphate dehydrogenase (NADP+)	1.000000	1.497559	-3.454784	0.097282	-1.053807	-1.021235	0.197150	-0.507690	-0.096227
GENE896X	At4g05180	PSII-Q__PSBQ-2; calcium ion binding	1.000000	0.074613	-3.881341	-0.277820	-0.794331	0.049441	-0.291403	-0.984825	-0.341130
GENE21X	At1g67740	YCF32__PSBY	1.000000	0.135670	-3.840538	0.066143	-0.614072	-0.395675	-0.323470	-0.851748	-0.086405
GENE770X	At4g28750	PSAE-1 (PSA E1 KNOCKOUT); catalytic	1.000000	0.108232	-3.895171	-0.302476	-0.233466	-0.205139	-0.308453	-0.730524	0.046141
GENE1797X	At2g46820	PSAP_PTAC8_TMP14__PSI-P (PHOTOSYSTEM I P SUBUNIT); DNA binding	1.000000	-0.203473	-3.200013	0.083096	-0.402743	-0.016209	-0.352155	-0.665623	0.156264
GENE1111X	At3g16140	PSAH-1 (photosystem I subunit H-1)	1.000000	0.208311	-3.367852	0.114133	-0.431268	0.012453	-0.589670	-0.534877	-0.239812
GENE1033X	At3g21055	PSBTN (photosystem II subunit T)	1.000000	0.118469	-4.028422	0.520801	-0.367960	-0.028633	-0.221099	-0.987784	-0.694138
GENE199X	At5g66570	MSP-1_OE33_OEE1_OEE33_PSBO-1__PSBO1 (PS II OXYGEN-EVOLVING COMPLEX 1); oxygen evolving/ poly(U) binding	1.000000	0.256295	-3.337058	-0.147759	-0.839288	-0.134316	-0.406485	-0.593291	0.160118
GENE908X	At4g02770	PSAD-1 (photosystem I subunit D-1)	1.000000	0.116500	-3.776375	-0.036780	-0.897955	0.094742	-0.191240	-0.966201	0.186290
GENE982X	At1g30380	PSAK (photosystem I subunit K)	1.000000	0.415834	-3.389645	-0.126721	-0.911006	-0.417271	-0.037853	-0.872811	0.428652
GENE1410X	At1g08380	PSAO (photosystem I subunit O)	1.000000	0.558909	-4.009307	-0.126598	-0.732326	-0.243018	-0.293998	-0.919481	0.226947
GENE1483X	At1g06680	OEE2_PSII-P__PSBP-1 (PHOTOSYSTEM II SUBUNIT P-1); poly(U) binding	1.000000	0.442936	-3.307923	-0.222037	-0.740124	-0.130563	-0.056685	-0.804454	0.368053
GENE1476X	At1g31330	PSAF (photosystem I subunit F)	1.000000	0.593469	-3.181782	0.081244	-0.670464	-0.027884	-0.338583	-0.838059	0.275101
GENE1711X	At2g06520	PSBX (photosystem II subunit X)	1.000000	0.449162	-3.046266	-0.059078	-0.725827	-0.310820	0.238367	-1.000853	0.501936
GENE865X	At4g12800	PSAL (photosystem I subunit L)	1.000000	0.728208	-4.077613	-0.353325	-0.367142	-0.064888	-0.532230	-0.933361	0.032711
GENE1635X	At1g55670	PSAG (PHOTOSYSTEM I SUBUNIT G)	1.000000	0.652848	-3.766152	-0.245305	-0.394137	0.111314	-0.235965	-0.871719	-0.321454
GENE1870X	At2g30570	PSBW (PHOTOSYSTEM II REACTION CENTER W)	1.000000	0.763480	-3.348853	-0.609365	-0.535655	-0.092781	-0.053915	-0.853936	-0.011791
GENE1068X	At3g26650	GAPA-1__GAPA (GLYCERALDEHYDE 3-PHOSPHATE DEHYDROGENASE A SUBUNIT); glyceraldehyde-3-phosphate dehydrogenase/ protein binding	1.000000	0.726346	-3.410731	-0.612268	-0.376681	-0.493914	0.361693	-0.955820	0.338140
GENE1627X	At1g67090	RBCS1A (RIBULOSE BISPHOSPHATE CARBOXYLASE SMALL CHAIN 1A); copper ion binding / ribulose-bisphosphate carboxylase	1.000000	0.784346	-2.406663	-0.370485	-0.127437	-0.183165	0.292247	-0.448345	0.021640
GENE1048X	At3g16520	UGT88A1__UDP-glucoronosyl/UDP-glucosyl transferase family protein	1.000000	-0.018092	-2.310195	-0.451880	-1.422436	-0.265376	-0.200466	-0.802569	0.140919
GENE1596X	At1g79040	PSBR (photosystem II subunit R)	1.000000	0.314823	-2.671495	-0.898774	-1.002357	-0.267892	0.177490	-0.735662	0.046753
GENE397X	At5g35790	G6PD1 (GLUCOSE-6-PHOSPHATE DEHYDROGENASE 1); glucose-6-phosphate dehydrogenase	1.000000	0.277292	-2.874234	0.647344	-1.288798	0.694024	-0.017977	-0.622566	-0.109672
GENE1516X	At1g03130	PSAD-2 (photosystem I subunit D-2)	1.000000	-0.283063	-3.977002	0.234658	-1.154038	0.203742	-1.323195	-0.460846	-0.550474
GENE1704X	At2g20260	PSAE-2 (photosystem I subunit E-2); catalytic	1.000000	0.187197	-3.354530	0.137280	-0.622318	1.091637	-0.722152	-0.574917	-0.212752
GENE195X	At5g67030	ATABA1_ATZEP_IBS3_LOS6_NPQ2_ZEP__ABA1 (ABA DEFICIENT 1); zeaxanthin epoxidase	1.000000	-0.518339	-2.699078	-1.287821	-2.033986	-2.035248	-0.847666	-0.220117	-0.709980
GENE711X	At4g34350	CLB6_ISPH__HDR (4-HYDROXY-3-METHYLBUT-2-ENYL DIPHOSPHATE REDUCTASE); 4-hydroxy-3-methylbut-2-en-1-yl diphosphate reductase/ 4-hydroxy-3-methylbut-2-en-1-yl diphosphate synthase	1.000000	-0.079105	-1.631999	-0.682011	-1.852023	-1.948467	-1.208059	-0.617761	-0.040117
GENE1484X	At1g06570	HPD__PDS1 (PHYTOENE DESATURATION 1); 4-hydroxyphenylpyruvate dioxygenase	1.000000	0.748959	-1.713088	-2.991002	-2.398818	-2.354454	-2.379682	-0.568195	-0.753062
GENE25X	At1g44446	ATCAO_CAO__CH1 (CHLORINA 1); chlorophyllide a oxygenase	1.000000	-0.381881	-3.035552	0.589475	-1.960180	-1.461737	-1.417314	-0.528321	-1.396691
GENE502X	At5g04490	VTE5 (vitamin E pathway gene5); phosphatidate cytidylyltransferase/ phytol kinase	1.000000	-0.472659	-1.990142	-0.493976	-1.000420	0.309517	-1.114355	-0.547078	0.019556
GENE1618X	At2g25080	ATGPX1 (GLUTATHIONE PEROXIDASE 1); glutathione peroxidase	1.000000	-0.552655	-2.119165	0.023179	-1.906454	-0.054247	-1.693161	-0.168001	-0.389624
GENE1846X	At2g22990	SCPL8__SNG1 (SINAPOYLGLUCOSE 1); serine-type carboxypeptidase/ sinapoylglucose-malate O-sinapoyltransferase	1.000000	-2.001511	-4.177560	-0.785751	-2.925011	0.344462	-2.289680	-0.337195	-1.690118
GENE961X	At1g07250	UGT71C4 (UDP-GLUCOSYL TRANSFERASE 71C4); quercetin 3-O-glucosyltransferase/ quercetin 7-O-glucosyltransferase/ transferase, transferring glycosyl groups	1.000000	-0.488974	-0.542219	-0.646920	-1.040536	-0.111880	0.298100	0.072285	0.105086
GENE515X	At3g63520	ATCCD1_ATNCED1_NCED1__CCD1 (CAROTENOID CLEAVAGE DIOXYGENASE 1); 9-cis-epoxycarotenoid dioxygenase	1.000000	-1.005524	-1.255064	-1.019323	-1.009608	-0.289033	0.371166	0.061973	-0.166382
GENE1471X	At1g21640	ATNADK2__NADK2; NAD+ kinase/ calmodulin binding	1.000000	-0.579225	-0.720286	-0.646734	-0.601063	0.135600	-0.101555	0.117794	-0.219520
GENE1186X	At3g10230	LYC (LYCOPENE CYCLASE); lycopene beta cyclase	1.000000	-0.859662	-1.078878	-0.031089	-1.071853	-0.518490	0.209818	0.179125	0.034579
GENE399X	At5g35630	ATGSL1_GLN2__GS2 (GLUTAMINE SYNTHETASE 2); glutamate-ammonia ligase	1.000000	-0.553767	-1.932943	0.262917	-0.386281	-0.149654	0.321907	-0.360407	2.854767
GENE709X	At4g35000	APX3 (ASCORBATE PEROXIDASE 3); L-ascorbate peroxidase	1.000000	-0.106894	-0.580334	-0.043944	-0.089773	0.177480	0.269001	0.039185	0.788399
GENE685X	At4g37930	SHMT1_STM__SHM1 (SERINE TRANSHYDROXYMETHYLTRANSFERASE 1); glycine hydroxymethyltransferase/ poly(U) binding	1.000000	-0.956621	-2.514050	0.099530	-0.006026	-0.438200	0.441923	0.860995	2.268921
GENE131X	At4g36810	GGPS1 (GERANYLGERANYL PYROPHOSPHATE SYNTHASE 1); farnesyltranstransferase	1.000000	-0.288086	-1.019641	0.189392	-0.104137	-0.050070	0.925398	-0.487562	0.371055
GENE535X	At3g60750	transketolase, putative	1.000000	-0.718449	-0.908084	0.272972	-0.108420	0.093429	0.843278	-0.414081	0.911934
GENE1590X	At2g42690	lipase, putative	1.000000	-1.590753	-1.746743	-0.158566	-0.099592	0.057419	0.771539	-0.617475	1.531750
GENE925X	At4g00490	BMY9__BAM2 (BETA-AMYLASE 2); beta-amylase	1.000000	-0.013830	-0.902759	0.235064	1.115343	-0.428375	1.535599	0.070886	0.829659
GENE1028X	At3g13490	ATKRS-2__OVA5 (OVULE ABORTION 5); ATP binding / aminoacyl-tRNA ligase/ lysine-tRNA ligase/ nucleic acid binding / nucleotide binding	1.000000	0.001623	-0.577738	0.425818	0.542963	0.379446	0.342254	-0.221992	0.022957
GENE329X	At5g48300	APS1__ADG1 (ADP GLUCOSE PYROPHOSPHORYLASE 1); glucose-1-phosphate adenylyltransferase	1.000000	-0.112069	-1.238276	0.384027	1.080579	0.132242	0.999399	-0.074291	0.446478
GENE1867X	At2g30390	FC2 (FERROCHELATASE 2); ferrochelatase	1.000000	-0.434111	-1.388103	0.281193	0.634876	0.375378	0.998597	0.035247	0.232391
GENE732X	At4g33030	SQD1; UDPsulfoquinovose synthase/ sulfotransferase	1.000000	-0.176764	-0.876502	-0.019237	0.137376	0.538349	0.436824	-0.609621	0.197778
GENE1279X	At1g80600	WIN1 (HOPW1-1-INTERACTING 1); N2-acetyl-L-ornithine:2-oxoglutarate 5-aminotransferase/ catalytic/ pyridoxal phosphate binding / transaminase	1.000000	-0.256361	-0.498792	-0.090689	0.188051	0.398927	0.526352	-0.673160	0.112776
GENE1712X	At2g20690	lumazine-binding family protein	1.000000	-0.439669	-0.468992	0.327583	0.729152	0.693987	0.429440	-0.357056	0.733949
GENE461X	At5g11160	APT5 (Adenine phosphoribosyltransferase 5); adenine phosphoribosyltransferase	1.000000	2.421514	-0.119246	2.023444	0.540061	-1.422387	-0.116251	-1.576376	-1.057149
GENE563X	At3g56300	tRNA synthetase class I (C) family protein	1.000000	0.569079	0.094803	0.730925	0.448884	-0.551200	0.024138	-0.032314	-0.292512
GENE133X	At4g36480	EMB2779_FBR11_LCB1__ATLCB1 (LONG-CHAIN BASE1); protein binding / serine C-palmitoyltransferase	1.000000	0.613222	0.337821	0.379068	0.196992	-0.143281	-0.685626	-0.391990	-0.148897
GENE518X	At3g63440	ATCKX6_ATCKX7__CKX6 (CYTOKININ OXIDASE/DEHYDROGENASE 6); cytokinin dehydrogenase	1.000000	1.474339	0.221797	1.451006	0.874316	-0.449937	-1.405331	-0.788908	0.190451
GENE278X	At5g55120	VTC5 (VITAMIN C DEFECTIVE 5); GDP-D-glucose phosphorylase/ galactose-1-phosphate guanylyltransferase (GDP)/ quercetin 4'-O-glucosyltransferase	1.000000	1.680462	0.173282	0.436550	1.216055	-1.315497	-0.875822	-1.217242	-0.295887
GENE1373X	At1g19580	GAMMA CA1 (GAMMA CARBONIC ANHYDRASE 1); carbonate dehydratase	1.000000	0.797422	0.287924	0.673011	0.607449	-0.323316	-0.133289	-0.423923	0.024364
GENE457X	At5g11380	DXPS3 (1-deoxy-D-xylulose 5-phosphate synthase 3); 1-deoxy-D-xylulose-5-phosphate synthase	1.000000	0.288628	0.015287	0.376935	0.322843	-0.048111	0.351220	0.304840	-0.475036
GENE501X	At5g04620	ATBIOF (BIOTIN F); 8-amino-7-oxononanoate synthase/ transaminase	1.000000	0.768600	0.344028	1.185760	0.077016	-0.054265	0.514877	0.138662	-0.720092
GENE354X	At5g45300	BAM8__BMY2 (BETA-AMYLASE 2); beta-amylase/ catalytic/ cation binding	1.000000	0.508654	0.180481	0.665203	0.230525	0.170573	0.125705	0.079233	-0.665837
GENE1012X	At3g13682	LDL2 (LSD1-LIKE2); amine oxidase/ electron carrier/ oxidoreductase	1.000000	0.348290	0.319381	0.546369	0.319622	0.153798	-0.076175	0.037031	-0.487008
GENE1361X	At1g26570	ATUGD1__UGD1 (UDP-GLUCOSE DEHYDROGENASE 1); NAD or NADH binding / UDP-glucose 6-dehydrogenase/ binding / catalytic/ coenzyme binding / oxidoreductase/ oxidoreductase, acting on the CH-OH group of donors, NAD or NADP as acceptor	1.000000	0.956161	-0.393613	1.611884	0.404945	-0.291914	-0.160682	0.429460	-1.037391
GENE98X	At5g09300	2-oxoisovalerate dehydrogenase, putative / 3-methyl-2-oxobutanoate dehydrogenase, putative / branched-chain alpha-keto acid dehydrogenase E1 alpha subunit, putative	1.000000	1.824887	0.387864	0.507577	-0.069617	0.393937	1.129956	-0.110472	-1.034986
GENE1172X	At3g10390	FLD (FLOWERING LOCUS D); amine oxidase/ electron carrier/ oxidoreductase	1.000000	0.826761	0.210456	0.131687	0.307962	0.389348	0.032979	-0.101966	-0.483414
GENE1226X	At1g55320		1.000000	0.574053	0.136424	0.038791	0.096585	0.319320	0.192093	-0.090374	-0.333185
GENE95X	At1g26190	phosphoribulokinase/uridine kinase family protein	1.000000	1.347025	0.524911	0.945865	1.003427	0.644429	0.402566	-0.298323	-0.409733
GENE173X	At5g14850	mannosyltransferase, putative	1.000000	0.478072	0.232485	0.335104	0.333318	0.392551	0.129595	-0.112179	-0.317308
GENE995X	At1g36180	ACC2 (ACETYL-COA CARBOXYLASE 2); acetyl-CoA carboxylase	1.000000	0.925329	0.373761	0.539420	0.715400	0.271710	0.440843	-0.047656	-0.018868
GENE1398X	At1g27680	APL2 (ADPGLC-PPASE LARGE SUBUNIT); glucose-1-phosphate adenylyltransferase	1.000000	0.835789	0.351685	0.806722	1.150158	1.215632	1.240671	-0.340552	-0.207643
GENE412X	At5g23300	PYRD (pyrimidine d); dihydroorotate dehydrogenase	1.000000	0.563438	0.944741	1.262436	0.982618	0.217211	0.681522	-0.795476	-0.713149
GENE650X	At3g44740	ATP binding / aminoacyl-tRNA ligase/ glycine-tRNA ligase/ nucleotide binding	1.000000	0.432264	0.306685	0.778881	0.427146	0.036198	0.243539	-0.189335	-0.293438
GENE53X	At4g16700	PSD1 (phosphatidylserine decarboxylase 1); phosphatidylserine decarboxylase	1.000000	0.515184	0.352168	0.829909	0.949703	0.200995	-0.079722	-0.328772	-0.344119
GENE987X	At1g66520	pde194 (pigment defective 194); catalytic/ formyltetrahydrofolate deformylase/ hydroxymethyl-, formyl- and related transferase	1.000000	0.165214	0.077999	1.065346	0.994203	0.227466	-0.070631	-0.146411	-0.294863
GENE1061X	At3g20440	BE1_EMB2729__alpha-amylase/ catalytic/ cation binding	1.000000	0.652683	0.239781	1.092825	0.985713	0.903060	0.143110	-0.432852	-0.121850
GENE1478X	At1g15080	ATLPP2_ATPAP2__LPP2 (LIPID PHOSPHATE PHOSPHATASE 2); acid phosphatase/ phosphatidate phosphatase	1.000000	0.347643	0.187856	0.855192	0.410251	0.376900	0.103504	-0.360700	-0.110384
GENE39X	At4g17260	L-lactate dehydrogenase, putative	1.000000	1.454639	0.778358	0.832279	1.718629	0.687658	-0.184964	-0.874287	0.428094
GENE61X	At4g16310	LDL3 (LSD1-LIKE3); amine oxidase/ electron carrier/ oxidoreductase	1.000000	0.601202	0.118858	0.080229	0.274955	0.234041	-0.014429	-0.208579	-0.062550
GENE739X	At4g32540	YUC1 (YUCCA 1); FAD binding / NADP or NADPH binding / flavin-containing monooxygenase/ oxidoreductase	1.000000	0.934636	0.320630	0.553378	0.757899	0.334542	-0.328297	-0.314912	-0.535482
GENE1756X	At2g27760	IPPT__ATIPT2 (TRNA ISOPENTENYLTRANSFERASE 2); adenylate dimethylallyltransferase/ tRNA isopentenyltransferase	1.000000	0.787080	0.329409	0.378571	0.656731	0.197158	-0.149837	-0.373672	-0.305947
GENE153X	At5g17030	UGT78D3 (UDP-GLUCOSYL TRANSFERASE 78D3); UDP-glycosyltransferase/ flavonol 3-O-arabinosyltransferase/ quercetin 3-O-glucosyltransferase/ transferase, transferring glycosyl groups	1.000000	1.371041	0.150748	0.307379	0.673693	0.165603	0.096228	0.208039	0.064790
GENE888X	At4g09510	beta-fructofuranosidase, putative / invertase, putative / saccharase, putative / beta-fructosidase, putative	1.000000	1.793637	0.178406	1.060516	0.595276	-0.061859	0.407844	-0.493083	0.035651
GENE1448X	At1g02800	CEL2__ATCEL2; cellulase/ hydrolase, hydrolyzing O-glycosyl compounds	1.000000	3.992523	-0.239722	1.443016	1.136599	0.182000	0.219118	-0.771181	-0.062663
GENE1814X	At2g45880	BMY4__BAM7 (BETA-AMYLASE 7); beta-amylase/ catalytic/ cation binding	1.000000	0.540328	0.079078	0.299173	0.214722	-0.019441	-0.136586	-0.122976	-0.166433
GENE1873X	At2g32770	ATPAP13_PAP13__purple acid phosphatase (PAP13)	1.000000	0.855075	0.008438	0.655442	0.291316	0.065439	-0.144400	0.034615	-0.203391
GENE463X	At5g10100	trehalose-6-phosphate phosphatase, putative	1.000000	0.547618	0.729146	0.083481	-0.042841	-0.150760	-0.414429	-0.322847	-0.278423
GENE963X	At1g07260	UGT71C3 (UDP-GLUCOSYL TRANSFERASE 71C3); UDP-glycosyltransferase/ quercetin 3-O-glucosyltransferase/ transferase, transferring glycosyl groups	1.000000	0.799166	1.770440	0.295396	0.216494	0.137626	-0.070864	-1.637271	-0.526120
GENE583X	At3g54270	sucrose-phosphatase 3 (SPP3)	1.000000	0.457996	0.469948	0.336675	0.041222	-0.074408	-0.042409	-0.218718	-0.641508
GENE1535X	At2g16570	ATASE1 (GLN PHOSPHORIBOSYL PYROPHOSPHATE AMIDOTRANSFERASE 1); amidophosphoribosyltransferase	1.000000	1.323708	1.275492	0.672826	0.424561	-0.237404	0.325098	-0.789380	-0.845844
GENE1713X	At2g20810	LGT4__GAUT10 (GALACTURONOSYLTRANSFERASE 10); polygalacturonate 4-alpha-galacturonosyltransferase/ transferase, transferring glycosyl groups / transferase, transferring hexosyl groups	1.000000	0.277815	0.272228	0.507897	-0.026273	-0.192910	0.068666	-0.192243	-0.377739
GENE77X	At1g25350	OVA9 (ovule abortion 9); glutamine-tRNA ligase	1.000000	0.610454	0.280376	0.245930	0.039546	-0.420790	0.462080	-0.938221	-0.379832
GENE1776X	At2g47630	esterase/lipase/thioesterase family protein	1.000000	1.528164	0.307293	1.087112	-0.606890	-1.148873	0.734773	-1.620987	-0.582745
GENE787X	At4g26870	aspartyl-tRNA synthetase, putative / aspartate--tRNA ligase, putative	1.000000	1.165018	0.053466	0.596623	-0.264604	-0.050306	0.575942	-1.055172	0.084210
GENE1246X	At1g72550	tRNA synthetase beta subunit family protein	1.000000	0.942830	0.199819	0.723245	0.005413	-0.009359	0.352010	-0.745364	-0.216723
GENE1487X	At1g62830	ATSWP1_SWP1__LDL1 (LSD1-LIKE1); amine oxidase/ electron carrier/ oxidoreductase	1.000000	0.826633	0.005134	0.481580	-0.275855	0.240186	0.925546	-0.969022	-0.447937
GENE1652X	At1g09620	ATP binding / aminoacyl-tRNA ligase/ leucine-tRNA ligase/ nucleotide binding	1.000000	0.678535	0.108950	0.405251	-0.044110	0.126461	0.364339	-1.186173	-0.296103
GENE1075X	At3g18030	HAL3_HAL3A__ATHAL3A; FMN binding / phosphopantothenoylcysteine decarboxylase	1.000000	1.202001	0.259699	0.296218	-0.286916	0.440065	-0.055181	-1.059057	-1.144685
GENE1346X	At1g43800	acyl-(acyl-carrier-protein) desaturase, putative / stearoyl-ACP desaturase, putative	1.000000	3.415922	0.888515	1.324869	0.412341	-0.228153	0.812557	-2.757776	-2.556804
GENE14X	At2g45440	DHDPS2 (DIHYDRODIPICOLINATE SYNTHASE); catalytic/ dihydrodipicolinate synthase/ lyase	1.000000	0.145775	0.311348	0.229989	1.215407	-0.117012	0.878388	-1.126598	-0.715376
GENE624X	At3g47520	MDH (MALATE DEHYDROGENASE); L-malate dehydrogenase/ binding / catalytic/ malate dehydrogenase/ oxidoreductase/ oxidoreductase, acting on the CH-OH group of donors, NAD or NADP as acceptor	1.000000	0.015136	0.382387	0.622242	0.365503	-0.399287	0.583600	-0.797751	-0.201791
GENE958X	At1g29880	glycyl-tRNA synthetase / glycine--tRNA ligase	1.000000	0.162607	0.117560	0.599112	0.753930	-0.465172	0.562457	-0.682439	-0.022312
GENE676X	At4g39280	phenylalanyl-tRNA synthetase, putative / phenylalanine--tRNA ligase, putative	1.000000	0.274562	0.212848	0.469556	0.328032	-0.081791	0.742894	-0.719395	0.090402
GENE959X	At1g29900	CARB (CARBAMOYL PHOSPHATE SYNTHETASE B); ATP binding / carbamoyl-phosphate synthase/ catalytic	1.000000	0.085636	0.368948	0.677369	0.436695	0.170550	0.915358	-0.925278	-0.112772
GENE1274X	At1g74260	PUR4 (purine biosynthesis 4); ATP binding / catalytic/ phosphoribosylformylglycinamidine synthase	1.000000	-0.109366	0.054736	0.552170	0.219817	-0.071028	0.767063	-1.144561	-0.161751
GENE1507X	At1g79470	inosine-5'-monophosphate dehydrogenase	1.000000	0.316775	1.453915	0.708179	0.687620	-0.347613	0.980353	-0.607443	-0.165132
GENE735X	At4g32840	PFK6 (PHOSPHOFRUCTOKINASE 6); 6-phosphofructokinase	1.000000	1.236738	0.232009	1.380148	-0.215543	0.204993	0.191308	-0.536532	-0.377271
GENE261X	At5g57590	BIO1 (biotin auxotroph 1); adenosylmethionine-8-amino-7-oxononanoate transaminase	1.000000	1.201248	0.284355	1.302949	-0.082143	-0.386436	0.341282	-0.700628	0.087635
GENE1446X	At1g02730	CSLD5__ATCSLD5; 1,4-beta-D-xylan synthase/ cellulose synthase	1.000000	2.189921	0.499441	2.656451	0.021858	0.380271	0.737734	-1.640473	0.216259
GENE92X	At1g26100	cytochrome B561 family protein	1.000000	0.410820	0.409461	1.250189	-0.258939	0.550790	0.647364	-0.422664	0.126472
GENE726X	At4g33680	AGD2 (ABERRANT GROWTH AND DEATH 2); L,L-diaminopimelate aminotransferase/ transaminase	1.000000	0.300469	-0.212195	1.107826	0.083493	0.111237	0.716508	-0.602645	0.137627
GENE755X	At4g30000	dihydropterin pyrophosphokinase, putative / dihydropteroate synthase, putative / DHPS, putative	1.000000	0.303103	0.079273	0.674556	0.012817	0.155595	0.543083	-0.325799	-0.040382
GENE1260X	At1g66430	pfkB-type carbohydrate kinase family protein	1.000000	0.879361	-0.713615	2.166893	-0.054404	0.164736	0.615941	-0.480612	-0.239848
GENE1821X	At2g39290	PGPS1_PGS1__PGP1 (PHOSPHATIDYLGLYCEROLPHOSPHATE SYNTHASE 1); CDP-alcohol phosphatidyltransferase/ CDP-diacylglycerol-glycerol-3-phosphate 3-phosphatidyltransferase	1.000000	0.308568	-0.179031	0.739648	0.128737	0.312583	0.248933	-0.256877	0.117671
GENE465X	At5g10240	ASN3 (ASPARAGINE SYNTHETASE 3); asparagine synthase (glutamine-hydrolyzing)	1.000000	0.480695	0.701184	1.554312	0.396478	-0.662208	0.666560	-0.200574	0.213120
GENE589X	At3g53580	diaminopimelate epimerase family protein	1.000000	0.321131	0.325115	0.991348	0.399336	0.023286	0.072972	-0.425037	-0.039285
GENE627X	At3g46940	deoxyuridine 5'-triphosphate nucleotidohydrolase family	1.000000	0.847976	0.865777	2.423879	1.130415	-0.232884	1.182906	-0.873011	0.710575
GENE968X	At1g13560	AAPT1 (AMINOALCOHOLPHOSPHOTRANSFERASE 1); phosphatidyltransferase/ phosphotransferase, for other substituted phosphate groups	1.000000	0.339034	0.123919	0.650051	0.233997	-0.088530	0.203102	-0.387245	0.145634
GENE798X	At4g26300	emb1027 (embryo defective 1027); ATP binding / aminoacyl-tRNA ligase/ arginine-tRNA ligase/ nucleotide binding	1.000000	0.358923	0.246871	0.838500	0.188952	-0.164293	0.436201	-0.802096	-0.086001
GENE138X	At1g31860	HISN2__AT-IE; phosphoribosyl-AMP cyclohydrolase/ phosphoribosyl-ATP diphosphatase	1.000000	0.615749	0.296286	1.777917	0.330716	-0.563596	0.423554	-1.084371	-0.087209
GENE459X	At5g10920	argininosuccinate lyase, putative / arginosuccinase, putative	1.000000	0.328128	0.213847	1.423916	0.509213	-0.509636	0.472608	-0.534399	-0.155359
GENE1862X	At2g35040	AICARFT/IMPCHase bienzyme family protein	1.000000	0.198071	0.021680	1.182694	0.674949	-0.316302	0.377590	-0.816302	-0.103987
GENE1840X	At2g44050	COS1 (COI1 SUPPRESSOR1); 6,7-dimethyl-8-ribityllumazine synthase	1.000000	0.114947	-0.096345	1.223536	0.130197	-0.088678	0.199629	-0.872460	0.037365
GENE452X	At5g13280	AK1__AK-LYS1 (ASPARTATE KINASE 1); aspartate kinase	1.000000	0.236513	0.406595	0.857024	0.784287	-0.563700	0.096519	-0.616960	0.239214
GENE1165X	At3g10050	OMR1 (L-O-METHYLTHREONINE RESISTANT 1); L-threonine ammonia-lyase	1.000000	0.629289	0.159869	1.146834	0.898204	-0.871581	0.231813	-0.861976	0.150276
GENE1032X	At3g21110	ATPURC_PURC__PUR7 (PURIN 7); phosphoribosylaminoimidazolesuccinocarboxamide synthase	1.000000	0.862236	0.142982	1.025641	0.683104	-1.004010	0.773723	-0.793306	0.118123
GENE526X	At3g62000	O-methyltransferase family 3 protein	1.000000	0.397242	-0.288415	0.859811	0.260545	0.058309	-0.084729	-0.688763	0.735730
GENE1278X	At1g80560	3-isopropylmalate dehydrogenase, chloroplast, putative	1.000000	0.695037	0.111195	1.466060	0.237232	0.400562	-0.199042	-1.625231	0.429241
GENE611X	At3g49680	ATBCAT-3__BCAT3 (BRANCHED-CHAIN AMINOTRANSFERASE 3); branched-chain-amino-acid transaminase/ catalytic	1.000000	-0.349075	-0.166963	1.289972	0.215380	-0.063317	0.855482	-0.834891	0.473429
GENE784X	At4g26900	HISN4__AT-HF (HIS HF); imidazoleglycerol-phosphate synthase	1.000000	0.244451	0.007556	1.012651	0.274901	-0.340759	0.457184	-0.790662	0.218220
GENE552X	At3g57610	ADSS (ADENYLOSUCCINATE SYNTHASE); adenylosuccinate synthase	1.000000	0.125195	-0.141494	0.851141	0.279536	-0.357115	0.608104	-0.936904	0.548489
GENE1116X	At3g14390	diaminopimelate decarboxylase, putative / DAP carboxylase, putative	1.000000	0.311506	0.012330	1.159772	-0.021124	-0.262921	0.655556	-1.043936	0.802321
GENE1263X	At1g71920	histidinol-phosphate aminotransferase, putative	1.000000	0.170517	-0.092464	0.878580	-0.246322	-0.061272	0.691274	-0.641474	0.441675
GENE1371X	At1g75330	OTC (ORNITHINE CARBAMOYLTRANSFERASE); amino acid binding / carboxyl- or carbamoyltransferase/ ornithine carbamoyltransferase	1.000000	0.297491	0.008283	0.457204	0.290346	0.076309	0.445139	-1.086114	0.451104
GENE69X	At4g15480	UGT84A1; UDP-glycosyltransferase/ sinapate 1-glucosyltransferase/ transferase, transferring glycosyl groups	1.000000	2.077600	0.929532	0.352002	0.747546	-1.288681	1.366735	-0.851235	0.365834
GENE13X	At2g47460	ATMYB12_PFG1__MYB12 (MYB DOMAIN PROTEIN 12); DNA binding / transcription activator/ transcription factor	1.000000	1.714841	0.879247	0.130794	-0.432608	-0.672490	0.955342	-0.529985	0.351417
GENE1272X	At1g63650	ATMYC-2_EGL1__EGL3 (ENHANCER OF GLABRA 3); DNA binding / transcription factor	1.000000	2.187692	0.472677	0.879866	-0.085356	-0.464075	0.927269	-0.524481	0.232180
GENE100X	At5g24760	alcohol dehydrogenase, putative	1.000000	1.261842	0.815283	0.365241	-0.073158	-1.026055	0.093076	-1.155249	0.512930
GENE432X	At5g18070	DRT101 (DNA-DAMAGE-REPAIR/TOLERATION 101); intramolecular transferase, phosphotransferases / magnesium ion binding	1.000000	0.719715	0.529055	0.146750	0.034749	-0.183404	0.185257	-0.403317	0.060745
GENE861X	At4g13780	methionine--tRNA ligase, putative / methionyl-tRNA synthetase, putative / MetRS, putative	1.000000	0.799217	0.391469	0.024304	-0.216998	0.054574	0.187745	-0.670379	0.339425
GENE170X	At5g14800	AT-P5C1_AT-P5R_EMB2772__P5CR (PYRROLINE-5- CARBOXYLATE (P5C) REDUCTASE); pyrroline-5-carboxylate reductase	1.000000	0.752419	0.699701	0.439154	0.415387	-0.018013	0.373811	-0.528745	0.705805
GENE232X	At5g63400	ADK1 (ADENYLATE KINASE 1); ATP binding / adenylate kinase/ nucleobase, nucleoside, nucleotide kinase	1.000000	0.713533	0.695293	0.711966	0.111713	0.098844	0.277378	-0.454246	0.406931
GENE411X	At5g23250	succinyl-CoA ligase (GDP-forming) alpha-chain, mitochondrial, putative / succinyl-CoA synthetase, alpha chain, putative / SCS-alpha, putative	1.000000	0.808572	0.613101	0.769041	0.356506	0.330916	0.839139	-0.274099	0.389108
GENE186X	At5g26830	threonyl-tRNA synthetase / threonine--tRNA ligase (THRRS)	1.000000	0.979282	0.196961	0.307625	0.143011	-0.085107	0.658216	-1.046860	0.308904
GENE886X	At4g10320		1.000000	0.693071	0.300440	0.319057	0.294719	-0.250423	0.572026	-0.697294	0.159684
GENE182X	At5g27470	seryl-tRNA synthetase / serine--tRNA ligase	1.000000	0.783121	0.232079	0.462812	0.030122	-0.280236	0.232903	-0.988119	0.276776
GENE1141X	At3g02760	ATP binding / aminoacyl-tRNA ligase/ histidine-tRNA ligase/ nucleotide binding	1.000000	0.985105	0.330290	0.684874	0.186568	-0.167910	0.452050	-1.201705	0.292191
GENE1333X	At1g14610	VALRS__TWN2 (TWIN 2); ATP binding / aminoacyl-tRNA ligase/ nucleotide binding / valine-tRNA ligase	1.000000	0.792643	0.411446	0.573909	0.146280	-0.156359	0.332985	-0.673618	0.118389
GENE1181X	At3g11710	ATKRS-1 (ARABIDOPSIS THALIANA LYSYL-TRNA SYNTHETASE 1); ATP binding / aminoacyl-tRNA ligase/ lysine-tRNA ligase/ nucleic acid binding / nucleotide binding	1.000000	1.014655	0.281088	0.566155	0.596187	-0.437970	0.361144	-1.025842	0.296598
GENE988X	At1g66530	arginyl-tRNA synthetase, putative / arginine--tRNA ligase, putative	1.000000	1.220052	0.297420	0.465941	-0.002448	-0.130542	0.997096	-0.774269	0.686355
GENE1392X	At1g71750	phosphoribosyltransferase family protein	1.000000	0.837691	0.019823	0.311221	0.331142	-0.162633	0.515892	-0.420163	0.495687
GENE580X	At3g55010	ATPURM__PUR5; ATP binding / phosphoribosylformylglycinamidine cyclo-ligase	1.000000	0.580407	0.566905	1.462478	0.902354	-0.339584	1.066490	-1.080917	0.776249
GENE1280X	At1g63660	GMP synthase (glutamine-hydrolyzing), putative / glutamine amidotransferase, putative	1.000000	0.839976	0.717202	1.206690	0.966793	-0.126697	0.677203	-1.116896	0.589025
GENE1105X	At3g27740	CARA (CARBAMOYL PHOSPHATE SYNTHETASE A); carbamoyl-phosphate synthase (glutamine-hydrolyzing)/ carbamoyl-phosphate synthase/ catalytic	1.000000	0.688206	0.197508	0.914091	0.583108	-0.308441	0.653665	-1.121281	0.497921
GENE1157X	At3g04600	tRNA synthetase class I (W and Y) family protein	1.000000	0.330503	0.279632	0.316196	0.448939	-0.083755	0.390337	-0.624582	0.352101
GENE738X	At4g32520	SHM3 (SERINE HYDROXYMETHYLTRANSFERASE 3); catalytic/ glycine hydroxymethyltransferase/ pyridoxal phosphate binding	1.000000	0.443701	0.091421	0.488545	0.668957	0.121654	0.590029	-0.699334	0.315695
GENE1579X	At2g21790	CLS8_R1__RNR1 (RIBONUCLEOTIDE REDUCTASE 1); ATP binding / protein binding / ribonucleoside-diphosphate reductase	1.000000	1.366378	0.638195	1.774240	1.393532	0.472295	1.290757	-1.379618	0.665990
GENE745X	At4g31810	enoyl-CoA hydratase/isomerase family protein	1.000000	1.240065	1.184748	0.891893	1.025115	-0.113401	0.802557	-0.843733	0.186773
GENE1459X	At1g70980	SYNC3; ATP binding / aminoacyl-tRNA ligase/ asparagine-tRNA ligase/ aspartate-tRNA ligase/ nucleic acid binding / nucleotide binding	1.000000	0.683059	0.516258	0.267202	0.474142	0.242638	0.402726	-0.589240	0.096379
GENE929X	At4g00600	tetrahydrofolate dehydrogenase/cyclohydrolase, putative	1.000000	1.036309	0.589757	0.981590	0.991808	-0.211324	0.796182	-1.571838	-0.234132
GENE1238X	At1g29410	PAI3 (phosphoribosylanthranilate isomerase 3); phosphoribosylanthranilate isomerase	1.000000	0.707742	0.301288	0.412574	0.552137	-0.002020	0.066851	-0.667560	0.217753
GENE1837X	At2g37690	phosphoribosylaminoimidazole carboxylase, putative / AIR carboxylase, putative	1.000000	0.989287	0.891327	0.693527	1.027539	-0.178876	0.295980	-1.437867	0.486141
GENE44X	At4g13940	EMB1395_HOG1_SAHH1__MEE58 (MATERNAL EFFECT EMBRYO ARREST 58); adenosylhomocysteinase	1.000000	0.712687	0.430323	0.238137	-0.287442	-0.465604	0.261078	-0.793084	0.942330
GENE598X	At3g52930	fructose-bisphosphate aldolase, putative	1.000000	0.526241	0.807156	0.252326	-0.296958	-0.428046	0.747528	-0.583782	1.135356
GENE1506X	At1g79530	GAPCP-1 (GLYCERALDEHYDE-3-PHOSPHATE DEHYDROGENASE OF PLASTID 1); NAD or NADH binding / binding / catalytic/ glyceraldehyde-3-phosphate dehydrogenase (phosphorylating)/ glyceraldehyde-3-phosphate dehydrogenase	1.000000	1.851114	1.946249	0.445411	-0.214633	-0.974436	1.027804	-0.848500	1.609355
GENE1585X	At2g36530	LOS2; copper ion binding / phosphopyruvate hydratase	1.000000	0.254059	0.646640	0.084294	0.157266	-0.320184	0.757163	-0.664078	0.647064
GENE1823X	At2g38280	ATAMPD__FAC1 (EMBRYONIC FACTOR1); AMP deaminase	1.000000	0.496086	0.374314	0.075584	0.294416	-0.119110	0.601179	-0.928356	0.756362
GENE892X	At4g09320	NDPK1; ATP binding / nucleoside diphosphate kinase	1.000000	0.724657	0.170044	0.337327	-0.143321	-0.397637	0.638141	-0.883158	0.466287
GENE1676X	At1g24360	3-oxoacyl-(acyl-carrier protein) reductase, chloroplast / 3-ketoacyl-acyl carrier protein reductase	1.000000	0.920768	0.224868	0.728465	-0.268331	-0.443196	0.866199	-0.932623	0.167243
GENE1619X	At1g12000	pyrophosphate--fructose-6-phosphate 1-phosphotransferase beta subunit, putative / pyrophosphate-dependent 6-phosphofructose-1-kinase, putative	1.000000	1.165981	0.729500	1.040239	-0.828181	-0.917784	1.092576	-0.969054	0.795746
GENE1493X	At1g20950	pyrophosphate--fructose-6-phosphate 1-phosphotransferase-related / pyrophosphate-dependent 6-phosphofructose-1-kinase-related	1.000000	0.497534	0.556757	1.492626	-0.526952	-0.995750	1.194430	-1.115546	1.431446
GENE1701X	At2g42910	ribose-phosphate pyrophosphokinase 4 / phosphoribosyl diphosphate synthetase 4 (PRS4)	1.000000	0.436078	0.408367	0.546474	-0.045998	-0.325422	0.691953	-0.604512	0.762688
GENE1463X	At1g72810	threonine synthase, putative	1.000000	1.027241	0.056389	0.654843	-0.935111	0.179134	1.306447	-0.716088	1.184255
GENE1258X	At1g63290	ribulose-phosphate 3-epimerase, cytosolic, putative / pentose-5-phosphate 3-epimerase, putative	1.000000	0.596729	0.217347	-0.059749	-0.594054	0.164590	0.481668	-0.504722	0.539614
GENE1798X	At2g03220	ATFT1_ATFUT1_MUR2__FT1 (FUCOSYLTRANSFERASE 1); fucosyltransferase/ transferase, transferring glycosyl groups	1.000000	1.022889	0.425494	0.151090	-0.398772	0.285218	0.970075	-0.658085	0.599567
GENE780X	At4g27570	glycosyltransferase family protein	1.000000	1.362264	0.726275	0.518632	3.763886	0.187619	1.291419	-0.966927	1.653670
GENE1062X	At3g20330	aspartate carabmoyltransferase, chloroplast / aspartate transcarbamylase / ATCase (PYRB)	1.000000	0.302801	0.375763	0.455115	1.228710	0.167236	0.838555	-0.843077	0.380067
GENE895X	At4g05450	adrenodoxin-like ferredoxin 2	1.000000	0.098701	0.466625	0.684908	0.765852	-0.026451	0.788933	0.106459	0.495004
GENE1069X	At3g27060	TSO2 (TSO meaning 'ugly' in Chinese); oxidoreductase/ ribonucleoside-diphosphate reductase/ transition metal ion binding	1.000000	0.673388	0.828781	2.117140	1.411738	0.136731	1.205044	-0.014922	0.945556
GENE1341X	At1g06730	pfkB-type carbohydrate kinase family protein	1.000000	0.289977	0.262000	0.772958	0.579619	0.112715	0.267705	0.002818	0.037785
GENE149X	At1g16570	glycosyl transferase family 1 protein	1.000000	0.386328	0.357808	0.239285	-0.383862	0.678480	0.048741	0.055663	0.265179
GENE540X	At3g59380	ATFTA_PFT/PGGT-IALPHA_PLP__FTA (FARNESYLTRANSFERASE A); farnesyltranstransferase/ protein heterodimerization/ protein prenyltransferase	1.000000	0.453988	0.301092	0.148076	-0.288675	0.291089	0.105530	-0.075570	0.109927
GENE551X	At3g57650	LPAT2; 1-acylglycerol-3-phosphate O-acyltransferase	1.000000	0.766355	0.393980	0.146500	-0.391341	0.203435	0.515566	-0.231860	-0.047692
GENE371X	At5g40870	AtUK/UPRT1 (Uridine kinase/Uracil phosphoribosyltransferase 1); ATP binding / kinase/ uracil phosphoribosyltransferase/ uridine kinase	1.000000	1.243203	-0.054146	0.653651	-0.614445	0.673611	0.235590	-0.531531	0.173289
GENE517X	At3g63250	ATHMT-2_HMT-2__HMT2 (HOMOCYSTEINE METHYLTRANSFERASE 2); homocysteine S-methyltransferase	1.000000	1.108798	0.355403	0.590151	-0.521357	0.403056	0.442233	-0.624829	0.113901
GENE1426X	At1g80860	PLMT (PHOSPHOLIPID N-METHYLTRANSFERASE); phosphatidyl-N-dimethylethanolamine N-methyltransferase/ phosphatidyl-N-methylethanolamine N-methyltransferase	1.000000	0.764767	0.280581	0.539808	-0.271189	0.465104	0.313554	-0.260574	0.060398
GENE1126X	At3g02600	ATLPP3__LPP3 (LIPID PHOSPHATE PHOSPHATASE 3); phosphatidate phosphatase	1.000000	0.887952	-0.122354	0.279126	-0.405799	0.298536	0.256924	-0.290032	-0.184146
GENE1289X	At1g70560	WEI8__TAA1 (TRYPTOPHAN AMINOTRANSFERASE OF ARABIDOPSIS 1); L-alanine:2-oxoglutarate aminotransferase/ L-glutamine:2-oxoglutarate aminotransferase/ L-leucine:2-oxoglutarate aminotransferase/ L-methionine:2-oxoglutarate aminotransferase/ L-phenylalanine:2-o	1.000000	2.540653	0.200088	0.818074	-0.201092	0.189197	0.494703	-0.728643	-0.724023
GENE323X	At5g49460	ACLB-2 (ATP CITRATE LYASE SUBUNIT B 2); ATP citrate synthase	1.000000	1.276872	0.238519	1.076170	-1.704551	-0.475135	0.191493	0.242732	0.383508
GENE1247X	At1g76550	pyrophosphate--fructose-6-phosphate 1-phosphotransferase alpha subunit, putative / pyrophosphate-dependent 6-phosphofructose-1-kinase, putative	1.000000	1.033497	0.663776	0.684036	-1.055263	-0.861651	0.489119	-0.224162	0.198831
GENE1131X	At3g06650	ACLB-1; ATP citrate synthase	1.000000	0.926272	-0.124654	1.033038	-0.925304	-0.682705	0.371877	-0.410257	0.564932
GENE584X	At3g54250	mevalonate diphosphate decarboxylase, putative	1.000000	1.375485	0.577261	1.018311	-0.484999	-0.082464	0.888417	0.432023	0.534274
GENE912X	At4g02290	AtGH9B13 (Arabidopsis thaliana glycosyl hydrolase 9B13); catalytic/ hydrolase, hydrolyzing O-glycosyl compounds	1.000000	3.585854	1.010408	1.577591	-1.696886	-0.073690	0.705120	0.786191	2.483968
GENE1419X	At1g10670	ACLA-1; ATP citrate synthase	1.000000	0.676723	0.157103	0.658145	-0.719090	-0.221497	0.306646	0.172896	0.662171
GENE331X	At5g48230	EMB1276__ACAT2 (ACETOACETYL-COA THIOLASE 2); acetyl-CoA C-acetyltransferase/ catalytic	1.000000	1.103409	0.705030	0.693788	-1.000162	0.122038	0.757725	-0.188506	0.566261
GENE1670X	At1g60810	ACLA-2; ATP citrate synthase	1.000000	1.313694	0.576993	1.141184	-1.536368	-0.276478	0.922729	-0.152835	0.713339
GENE1265X	At1g70710	CEL1__ATGH9B1 (ARABIDOPSIS THALIANA GLYCOSYL HYDROLASE 9B1); cellulase/ hydrolase, hydrolyzing O-glycosyl compounds	1.000000	3.535770	0.316875	1.893142	-1.199592	-0.176128	0.343272	-0.636186	1.570301
GENE588X	At3g53520	ATUXS1__UXS1 (UDP-GLUCURONIC ACID DECARBOXYLASE 1); UDP-glucuronate decarboxylase/ catalytic	1.000000	0.558942	0.379832	-0.018613	-0.377224	-0.005665	0.373324	0.213046	0.017008
GENE951X	At1g22170	phosphoglycerate/bisphosphoglycerate mutase family protein	1.000000	0.782521	0.574374	0.633903	-1.150662	-0.316216	1.142313	0.006907	-0.713022
GENE1781X	At2g35120	glycine cleavage system H protein, mitochondrial, putative	1.000000	0.827331	1.462073	0.868542	-1.304884	-0.184614	0.713890	-0.164501	-0.209664
GENE181X	At5g27450	MVK__MK (MEVALONATE KINASE); mevalonate kinase	1.000000	0.642895	0.869386	1.428352	-0.636150	0.308544	-0.254747	0.291515	0.234058
GENE832X	At4g22010	sks4 (SKU5 Similar 4); copper ion binding / oxidoreductase	1.000000	1.183831	0.353366	2.981627	-0.533111	-0.535890	-0.587261	-0.062016	0.165346
GENE1152X	At3g10700	GHMP kinase family protein	1.000000	0.315552	0.124198	0.915710	-0.028385	0.199714	-0.152402	0.069648	0.158959
GENE869X	At4g11820	EMB2778_HMGS__MVA1; acetyl-CoA C-acetyltransferase/ hydroxymethylglutaryl-CoA synthase	1.000000	1.474405	0.696708	1.118124	-0.857980	-0.120827	-0.155536	0.151669	-0.232154
GENE425X	At5g18930	SAMDC4__BUD2 (BUSHY AND DWARF 2); adenosylmethionine decarboxylase	1.000000	0.564702	0.017942	0.637313	-0.457456	-0.053519	-0.393931	-0.294459	-0.370211
GENE1354X	At1g06080	ADS1 (DELTA 9 DESATURASE 1); oxidoreductase	1.000000	2.591079	-0.369373	1.843878	-1.351890	0.458328	-0.952357	-0.750347	-0.496341
GENE1815X	At2g45970	LCR__CYP86A8; fatty acid (omega-1)-hydroxylase/ oxygen binding	1.000000	1.399674	-0.462269	1.561017	-0.644561	-0.536072	-0.378372	-0.254252	-0.467406
GENE1633X	At1g30820	CTP synthase, putative / UTP--ammonia ligase, putative	1.000000	3.056109	0.416109	1.343591	-0.929835	-0.071575	-1.968527	-0.777622	0.843285
GENE104X	At5g19730	pectinesterase family protein	1.000000	0.951318	-0.081029	0.996774	-0.520706	-1.669151	1.370718	0.640506	-0.357831
GENE1237X	At1g77590	LACS9 (LONG CHAIN ACYL-COA SYNTHETASE 9); long-chain-fatty-acid-CoA ligase	1.000000	0.653488	-0.014842	0.466435	-0.749027	-1.065782	0.691794	0.823065	-0.220151
GENE279X	At5g55250	IAMT1 (IAA CARBOXYLMETHYLTRANSFERASE 1); S-adenosylmethionine-dependent methyltransferase/ indole acetic acid carboxyl methyltransferase	1.000000	1.797985	-0.071891	0.433928	-1.075102	-0.957496	0.455110	-0.394837	-0.777893
GENE1465X	At1g49430	LRD2_LRD2__LACS2 (LONG-CHAIN ACYL-COA SYNTHETASE 2); long-chain-fatty-acid-CoA ligase	1.000000	1.998675	-0.132573	1.081702	-1.023905	-0.995412	1.225385	-0.468088	-0.657885
GENE72X	At4g14440	ATECI3_ECI3__HCD1 (3-HYDROXYACYL-COA DEHYDRATASE 1); carnitine racemase/ catalytic/ dodecenoyl-CoA delta-isomerase	1.000000	0.374861	-0.505882	0.850971	-1.005210	-1.024490	1.228624	-0.757946	-0.805603
GENE1522X	At1g78580	TPS1__ATTPS1 (TREHALOSE-6-PHOSPHATE SYNTHASE); alpha,alpha-trehalose-phosphate synthase (UDP-forming)/ transferase, transferring glycosyl groups	1.000000	0.298736	-0.016164	0.880941	0.002339	-1.039988	0.931975	-0.169707	-1.199965
GENE313X	At5g50370	adenylate kinase, putative	1.000000	0.653532	0.588602	1.022466	-0.252208	-0.718828	0.635067	-0.286641	-0.243029
GENE1760X	At2g27820	ADT3__PD1 (PREPHENATE DEHYDRATASE 1); arogenate dehydratase/ prephenate dehydratase	1.000000	0.249999	0.074355	0.494281	-0.262209	-0.571248	0.575037	-0.441331	-0.006840
GENE466X	At5g09760	pectinesterase family protein	1.000000	0.350866	0.007952	1.187020	-1.214668	-0.964906	0.756976	0.018339	-0.346682
GENE1396X	At1g01090	PDH-E1 ALPHA (PYRUVATE DEHYDROGENASE E1 ALPHA); pyruvate dehydrogenase (acetyl-transferring)	1.000000	0.144388	-0.164307	0.641287	-1.063236	-0.414678	0.203061	0.058190	-0.236466
GENE971X	At1g30120	PDH-E1 BETA (PYRUVATE DEHYDROGENASE E1 BETA); pyruvate dehydrogenase (acetyl-transferring)	1.000000	0.648432	-0.407225	0.476995	-1.441095	-0.912867	0.420844	-0.048618	0.105415
GENE1228X	At1g52340	ATABA2_GIN1_ISI4_SDR1_SIS4_SRE1__ABA2 (ABA DEFICIENT 2); alcohol dehydrogenase/ oxidoreductase/ xanthoxin dehydrogenase	1.000000	-0.084175	-0.350198	0.250112	-1.542636	-0.708516	0.394585	-0.391135	-0.405840
GENE575X	At3g55360	ATTSC13_ECR_TSC13__CER10; 3-oxo-5-alpha-steroid 4-dehydrogenase/ fatty acid elongase/ trans-2-enoyl-CoA reductase (NADPH)	1.000000	0.762232	-0.272383	0.798435	-1.243604	0.045301	0.932652	-0.272177	0.388611
GENE462X	At5g10480	PEP__PAS2 (PASTICCINO 2); enoyl-CoA hydratase/ protein tyrosine phosphatase	1.000000	1.303128	-0.206569	0.601737	-1.300909	-0.286501	0.916274	-0.534955	0.111492
GENE1208X	At1g01610	ATGPAT4__GPAT4 (GLYCEROL-3-PHOSPHATE ACYLTRANSFERASE 4); 1-acylglycerol-3-phosphate O-acyltransferase/ acyltransferase	1.000000	0.889767	-0.396551	0.844260	-1.229542	-0.445996	0.596425	-0.912819	-0.047612
GENE1441X	At1g80050	ATAPT2__APT2 (ADENINE PHOSPHORIBOSYL TRANSFERASE 2); adenine phosphoribosyltransferase/ phosphate transmembrane transporter	1.000000	0.543932	0.105152	1.382212	-1.339133	0.315511	1.322462	-1.010316	0.111520
GENE1491X	At1g16350	inosine-5'-monophosphate dehydrogenase, putative	1.000000	0.645318	0.109060	1.178535	-0.528869	-0.114783	0.772493	-1.568474	0.233466
GENE108X	At5g08415	lipoic acid synthase family protein	1.000000	0.245178	-0.144558	0.800131	-0.770149	0.154092	0.617157	0.209396	-0.358658
GENE296X	At5g52920	PKP1_PKP2__PKP-BETA1 (PLASTIDIC PYRUVATE KINASE BETA SUBUNIT 1); pyruvate kinase	1.000000	0.813893	-0.230281	1.122199	-1.164750	-0.411976	0.259275	-0.977941	-0.689362
GENE1453X	At1g74960	KAS2__FAB1 (FATTY ACID BIOSYNTHESIS 1); 3-oxoacyl-[acyl-carrier-protein] synthase/ fatty-acid synthase	1.000000	0.485778	-0.621283	1.080203	-0.554594	-0.563725	-0.128509	-0.530780	-0.547689
GENE1357X	At1g53520	chalcone-flavanone isomerase-related	1.000000	0.565659	-0.946538	2.972620	-0.580405	-0.082957	-0.156490	-0.496605	-1.241738
GENE444X	At5g16390	BCCP_BCCP-1_BCCP1_CAC1-A_CAC1A__CAC1 (CHLOROPLASTIC ACETYLCOENZYME A CARBOXYLASE 1); acetyl-CoA carboxylase/ biotin binding	1.000000	0.262987	-0.430320	1.622166	-0.900658	-0.383553	-0.142252	-0.254059	0.128873
GENE174X	At5g35360	CAC2; acetyl-CoA carboxylase/ biotin carboxylase	1.000000	0.610435	-0.057037	1.433010	-1.045506	-0.018381	0.109895	-0.317307	-0.182485
GENE1744X	At2g05990	ENR1__MOD1 (MOSAIC DEATH 1); enoyl-[acyl-carrier-protein] reductase (NADH)/ enoyl-[acyl-carrier-protein] reductase/ oxidoreductase	1.000000	0.947740	0.110886	2.332428	-1.156730	-0.456297	0.340407	-0.210393	-0.357724
GENE1375X	At1g34430	EMB3003 (embryo defective 3003); acyltransferase/ dihydrolipoyllysine-residue acetyltransferase/ protein binding	1.000000	0.338865	-0.194820	1.365569	-1.228916	-0.188763	0.448085	-0.299109	-0.011873
GENE1511X	At1g75680	AtGH9B7 (Arabidopsis thaliana glycosyl hydrolase 9B7); catalytic/ hydrolase, hydrolyzing O-glycosyl compounds	1.000000	0.268649	-0.140039	1.897228	-1.865967	-0.336865	0.251529	-0.730956	-0.001140
GENE764X	At4g29720	ATPAO5 (Polyamine oxidase 5); amine oxidase/ electron carrier/ oxidoreductase	1.000000	0.083020	0.266202	1.257581	-0.715634	-0.511789	0.291288	-0.807355	-0.136962
GENE1090X	At3g25860	PLE2__LTA2; dihydrolipoyllysine-residue acetyltransferase	1.000000	-0.298208	-0.073511	1.905774	-1.033764	-0.194308	0.515333	-0.540904	0.029000
GENE350X	At5g46290	KAS I (3-KETOACYL-ACYL CARRIER PROTEIN SYNTHASE I); catalytic/ fatty-acid synthase	1.000000	0.152014	0.136489	1.695519	-0.351048	-0.309064	0.617712	-0.631670	-0.535334
GENE1548X	At2g22230	beta-hydroxyacyl-ACP dehydratase, putative	1.000000	-0.060745	-0.013878	2.182700	-0.422041	-0.182038	0.592386	-0.629156	-0.415626
GENE1852X	At2g30200	binding / catalytic/ transferase	1.000000	0.354968	0.054085	1.694050	-0.266037	-0.225604	0.855904	-0.492943	-0.069671
GENE1071X	At3g25140	GAUT8__QUA1 (QUASIMODO 1); polygalacturonate 4-alpha-galacturonosyltransferase/ transferase, transferring glycosyl groups / transferase, transferring hexosyl groups	1.000000	0.330941	0.250512	0.764048	-0.200511	-0.002434	0.122628	-0.181134	-0.080207
GENE1308X	At2g43360	BIOB__BIO2 (BIOTIN AUXOTROPH 2); biotin synthase	1.000000	0.791430	0.210170	1.971787	-0.972204	0.331911	1.142160	-0.622845	-0.277900
GENE1681X	At1g62640	KAS III (3-KETOACYL-ACYL CARRIER PROTEIN SYNTHASE III); 3-oxoacyl-[acyl-carrier-protein] synthase/ catalytic/ transferase, transferring acyl groups other than amino-acyl groups	1.000000	0.322426	0.258114	1.172745	-0.705364	0.041247	0.532212	-0.218874	-0.299008
GENE258X	At5g57800	FLP1_WAX2_YRE__CER3 (ECERIFERUM 3); binding / catalytic/ iron ion binding / oxidoreductase	1.000000	2.194239	-1.968639	-0.470776	-1.467137	-0.908873	0.387179	0.127735	-0.379116
GENE1549X	At2g22240	ATMIPS2__MIPS2 (MYO-INOSITOL-1-PHOSTPATE SYNTHASE 2); binding / catalytic/ inositol-3-phosphate synthase	1.000000	2.634690	-1.223011	-0.500662	-1.049146	-3.284059	-0.022012	-0.137071	-2.442866
GENE596X	At3g52820	ATPAP22__PAP22 (PURPLE ACID PHOSPHATASE 22); acid phosphatase/ protein serine/threonine phosphatase	1.000000	0.709265	0.199296	-0.586677	-0.289135	-0.074637	-0.208564	0.510126	-0.121254
GENE1014X	At3g21420	oxidoreductase, 2OG-Fe(II) oxygenase family protein	1.000000	1.078376	0.418483	-0.626757	-0.410091	-0.462182	0.183119	0.640723	0.116618
GENE983X	At1g35910	trehalose-6-phosphate phosphatase, putative	1.000000	1.243627	0.228647	-1.545703	0.980584	-1.020623	-0.376796	0.894218	0.582137
GENE1195X	At3g11480	BSMT1; S-adenosylmethionine-dependent methyltransferase	1.000000	2.352477	-0.803030	-2.277081	0.860479	-2.042882	-0.373540	2.288503	1.749463
GENE1113X	At3g16150	L-asparaginase, putative / L-asparagine amidohydrolase, putative	1.000000	2.652886	0.243627	0.294953	-0.597977	-2.496713	-0.739547	1.402402	1.291717
GENE401X	At5g24420	glucosamine/galactosamine-6-phosphate isomerase-related	1.000000	4.283636	-1.818392	2.148127	1.418574	-1.784584	-2.180998	1.236207	0.916916
GENE347X	At5g47500	pectinesterase family protein	1.000000	3.617949	-0.809699	2.182941	0.193055	1.068505	0.419615	-0.572777	0.930774
GENE1203X	At1g06350	fatty acid desaturase family protein	1.000000	3.143351	-1.495954	2.629677	0.552105	-0.127857	-0.417290	-0.308411	0.984337
GENE1462X	At1g72970	EDA17__HTH (HOTHEAD); FAD binding / aldehyde-lyase/ mandelonitrile lyase	1.000000	3.300355	-1.336266	2.715420	0.651177	-1.049136	0.325173	0.318057	0.739049
GENE404X	At5g23960	TPS21 (TERPENE SYNTHASE 21); (-)-E-beta-caryophyllene synthase/ alpha-humulene synthase	1.000000	0.873732	-0.175996	-0.126685	-0.316713	0.080754	-0.142233	0.809875	0.310874
GENE641X	At3g45940	alpha-xylosidase, putative	1.000000	0.771841	-0.207213	-0.005788	-0.124519	0.160546	-0.104502	0.482736	0.134300
GENE797X	At4g26260	MIOX4; inositol oxygenase	1.000000	3.016871	0.282615	0.232157	-0.454635	0.203220	-1.121464	3.524030	0.638606
GENE821X	At4g23660	AtPPT1 (Arabidopsis thaliana polyprenyltransferase 1); 4-hydroxybenzoate nonaprenyltransferase	1.000000	0.776646	0.127558	-0.112336	-0.160359	0.143175	-0.024284	0.445157	-0.057373
GENE266X	At5g56970	ATCKX3__CKX3 (CYTOKININ OXIDASE 3); amine oxidase/ cytokinin dehydrogenase	1.000000	1.132444	0.123846	-0.329035	0.272708	-0.270088	0.196697	1.088334	0.151310
GENE1044X	At3g24360	enoyl-CoA hydratase/isomerase family protein	1.000000	0.907805	0.171215	0.189873	-0.271860	0.011036	0.288338	0.734294	0.348922
GENE772X	At4g28680	tyrosine decarboxylase, putative	1.000000	2.884659	-0.090375	1.193939	0.623400	-0.295935	0.239544	1.930447	0.823711
GENE1509X	At1g75790	sks18 (SKU5 Similar 18); copper ion binding / pectinesterase	1.000000	1.240389	-0.112345	0.341194	0.067377	-0.232488	0.131855	1.163100	0.290916
GENE1332X	At1g78440	ATGA2OX1 (gibberellin 2-oxidase 1); gibberellin 2-beta-dioxygenase	1.000000	0.613037	0.122714	0.357197	0.101516	-0.156137	0.013991	0.340393	0.092002
GENE150X	At1g57750		1.000000	4.529894	-1.774088	-0.450724	-1.961296	-0.268432	0.598732	0.293835	1.566296
GENE390X	At5g37300	WSD1; diacylglycerol O-acyltransferase/ long-chain-alcohol O-fatty-acyltransferase	1.000000	3.821430	-1.141031	-0.344697	0.113300	-0.720938	1.920985	0.238932	1.084524
GENE355X	At5g44630	terpene synthase/cyclase family protein	1.000000	5.309691	-0.576192	-0.020600	0.056142	-0.042882	0.688922	0.719953	1.276985
GENE1603X	At1g02190	CER1 protein, putative	1.000000	4.822696	-0.621498	0.030976	0.258372	0.007733	0.490724	1.142647	1.455659
GENE1207X	At1g01600	CYP86A4; fatty acid (omega-1)-hydroxylase/ oxygen binding	1.000000	2.530941	-0.495169	0.460821	-0.755235	-0.509644	0.536405	0.859721	0.906814
GENE1250X	At1g67990	ATTSM1__TSM1; N1,N5,N10-tris-(5-hydroxyferuloyl)spermidine O-methyltransferase/ caffeoyl CoA:S-adenosyl-L-methionine O-methyltransferase/ caffeoyl-CoA O-methyltransferase/ tricaffeoyl spermidine:S-adenosyl-L-methionine O-methyltransferase/ trihydroxyferul	1.000000	2.093447	-0.610326	-0.008627	-0.157408	-0.379610	0.260300	0.773787	0.566553
GENE1271X	At1g63710	CYP86A7; fatty acid (omega-1)-hydroxylase/ oxygen binding	1.000000	2.655215	-0.729933	0.433102	-0.068691	-0.101519	0.442406	1.185872	0.801973
GENE1004X	At3g18850	LPAT5; acyltransferase	1.000000	3.015217	-1.230931	0.659758	-1.048016	0.796104	0.449833	1.713352	1.058653
GENE1602X	At1g02205	CER1 (ECERIFERUM 1); octadecanal decarbonylase	1.000000	3.536822	-2.662425	-0.998814	-0.582999	1.128900	1.036955	2.001901	1.737607
GENE1600X	At1g78960	ATLUP2; beta-amyrin synthase/ lupeol synthase	1.000000	2.675706	-0.935877	-1.485958	-0.903702	-0.061000	0.413525	1.838955	1.815958
GENE1832X	At2g38110	ATGPAT6__GPAT6 (GLYCEROL-3-PHOSPHATE ACYLTRANSFERASE 6); 1-acylglycerol-3-phosphate O-acyltransferase/ acyltransferase	1.000000	2.605391	-0.155138	-0.870373	-0.924863	-0.279447	0.442904	2.243024	1.344712
GENE47X	At4g17480	palmitoyl protein thioesterase family protein	1.000000	1.434903	-0.050956	0.482689	-0.117225	-0.482878	0.404595	0.244019	-0.616577
GENE521X	At3g62610	PFG2__ATMYB11 (MYB DOMAIN PROTEIN 11); DNA binding / transcription factor	1.000000	0.981492	-0.149574	0.075490	0.239686	-0.471085	0.446325	0.154510	-0.562515
GENE708X	At4g34850	chalcone and stilbene synthase family protein	1.000000	0.989633	-0.155778	0.353030	0.179081	-0.107977	-0.069214	0.341496	-0.343641
GENE1005X	At3g11980	FAR2__MS2 (MALE STERILITY 2); fatty acyl-CoA reductase (alcohol-forming)/ oxidoreductase, acting on the CH-CH group of donors, NAD or NADP as acceptor	1.000000	1.338132	-0.282792	0.229440	-0.092109	-0.300949	0.076442	0.457561	0.060485
GENE1367X	At1g62940	ACOS5 (ACYL-COA SYNTHETASE 5); 4-coumarate-CoA ligase/ long-chain-fatty-acid-CoA ligase/ medium-chain-fatty-acid-CoA ligase	1.000000	1.312289	-0.195326	0.324913	0.017259	-0.298486	0.054212	0.335723	-0.163017
GENE1762X	At2g46720	HIC__KCS13 (3-KETOACYL-COA SYNTHASE 13); acyltransferase/ catalytic/ transferase, transferring acyl groups other than amino-acyl groups	1.000000	2.304230	-1.292049	0.433949	0.234080	-0.249533	-0.124944	0.456713	-0.109718
GENE1306X	At2g47240	long-chain-fatty-acid--CoA ligase family protein / long-chain acyl-CoA synthetase family protein	1.000000	2.959575	-1.717717	0.165141	0.170000	0.913315	0.774053	0.762670	-0.544014
GENE1632X	At1g10060	ATBCAT-1__branched-chain amino acid aminotransferase 1 / branched-chain amino acid transaminase 1 (BCAT1)	1.000000	2.592091	-1.283982	-0.065548	-0.848442	1.113752	0.004541	1.028468	-0.724569
GENE111X	At5g21105	L-ascorbate oxidase/ copper ion binding / oxidoreductase	1.000000	0.622371	0.083351	-0.134769	-0.497660	-0.820588	-0.664920	-0.364608	1.324372
GENE921X	At4g01850	MAT2__SAM-2 (S-ADENOSYLMETHIONINE SYNTHETASE 2); methionine adenosyltransferase	1.000000	0.738247	0.291381	-0.078274	-1.065058	-0.571003	-0.671089	-0.433480	0.960126
GENE283X	At5g54510	GH3.6__DFL1 (DWARF IN LIGHT 1); indole-3-acetic acid amido synthetase	1.000000	2.035954	-0.098320	-0.359373	-1.129486	-0.036374	-2.012417	-1.142512	2.277900
GENE1440X	At1g35580	CINV1 (cytosolic invertase 1); beta-fructofuranosidase	1.000000	0.722348	0.566253	0.330110	-1.193443	-0.035889	-1.603042	-1.528643	1.450258
GENE268X	At5g56760	SAT-52_SAT5__ATSERAT1;1 (ARABIDOPSIS THALIANA SERINE ACETYLTRANSFERASE 1;1); serine O-acetyltransferase	1.000000	-0.304442	0.816089	0.229072	-0.275017	-0.289981	-1.030284	0.279358	0.383805
GENE1587X	At2g36310	URH1 (URIDINE-RIBOHYDROLASE 1); adenosine nucleosidase/ hydrolase/ inosine nucleosidase/ uridine nucleosidase	1.000000	0.122135	0.442205	0.306602	-0.822243	-0.379827	-1.178087	0.157458	0.693103
GENE477X	At5g07440	GDH2 (GLUTAMATE DEHYDROGENASE 2); ATP binding / glutamate dehydrogenase [NAD(P)+]/ glutamate dehydrogenase/ oxidoreductase	1.000000	0.781170	1.228555	-0.581276	-0.946135	0.455849	-3.960690	0.018000	1.527703
GENE632X	At3g46690	UDP-glucoronosyl/UDP-glucosyl transferase family protein	1.000000	0.057058	0.732620	-0.278543	-0.149076	0.041508	-0.906102	-0.514488	0.281176
GENE1694X	At2g36690	oxidoreductase, 2OG-Fe(II) oxygenase family protein	1.000000	-0.262045	1.010448	0.032029	-0.868111	-0.502568	-1.848248	-1.060651	0.368429
GENE723X	At4g33770	inositol 1,3,4-trisphosphate 5/6-kinase family protein	1.000000	-0.385395	0.525094	0.572736	-0.098264	-0.925406	-0.505900	0.069115	0.207911
GENE601X	At3g51160	GMD2_MUR_1__MUR1 (MURUS 1); GDP-mannose 4,6-dehydratase	1.000000	-0.057590	0.913615	0.521329	0.332804	-0.884349	-0.659253	-0.105818	0.830770
GENE1162X	At3g03050	ATCSLD3_KJK__CSLD3 (CELLULOSE SYNTHASE-LIKE D3); cellulose synthase/ transferase, transferring glycosyl groups	1.000000	0.162953	0.913704	0.749598	0.195079	-0.971496	-1.162555	-0.419770	0.503546
GENE217X	At5g64740	E112_IXR2_PRC1__CESA6 (CELLULOSE SYNTHASE 6); cellulose synthase/ transferase, transferring glycosyl groups	1.000000	-0.185754	-0.011312	0.737257	-0.677524	-0.527055	-0.502851	-0.585942	-0.019889
GENE492X	At5g05860	UGT76C2; UDP-glycosyltransferase/ cis-zeatin O-beta-D-glucosyltransferase/ cytokinin 7-beta-glucosyltransferase/ cytokinin 9-beta-glucosyltransferase/ trans-zeatin O-beta-D-glucosyltransferase/ transferase, transferring glycosyl groups	1.000000	-0.525196	0.474043	1.314539	-0.335199	-1.048838	-0.844388	-1.071979	0.064632
GENE1150X	At3g10720	pectinesterase, putative	1.000000	-0.072181	-0.659808	3.557319	-0.104568	-1.536376	-4.040065	-0.291665	2.002334
GENE1407X	At1g76160	sks5 (SKU5 Similar 5); copper ion binding / oxidoreductase	1.000000	-0.200753	-0.319658	2.064229	-0.220579	-1.135320	-1.983997	-0.624871	0.388953
GENE1119X	At3g17390	MAT4_SAMS3__MTO3 (METHIONINE OVER-ACCUMULATOR 3); methionine adenosyltransferase	1.000000	-0.247061	0.163218	1.127274	-0.123361	-0.855242	-0.270662	-0.881344	0.896573
GENE1255X	At1g68760	ATNUDT1__ATNUDX1 (ARABIDOPSIS THALIANA NUDIX HYDROLASE 1); dihydroneopterin triphosphate pyrophosphohydrolase/ hydrolase	1.000000	0.447840	0.569216	0.892119	0.005052	-0.562885	-0.087270	-1.057337	0.334436
GENE383X	At5g38120	4-coumarate--CoA ligase family protein / 4-coumaroyl-CoA synthase family protein	1.000000	1.023508	-0.167091	0.405644	0.452324	-0.174566	-0.757103	1.634295	0.384342
GENE1288X	At1g69370	cm-3__CM3 (chorismate mutase 3); chorismate mutase	1.000000	0.767988	-0.010392	0.794069	0.088971	0.154769	-1.104967	0.934242	0.436398
GENE838X	At4g20870	FAH2 (FATTY ACID HYDROXYLASE 2); catalytic/ fatty acid alpha-hydroxylase	1.000000	-0.144137	0.197394	1.965005	-0.915079	-0.122054	-0.904129	2.195890	1.063031
GENE531X	At3g61580	delta-8 sphingolipid desaturase (SLD1)	1.000000	0.041722	-0.330830	1.532026	-0.832808	0.412713	-1.567038	1.403759	0.740815
GENE1390X	At1g14290	SBH2 (SPHINGOID BASE HYDROXYLASE 2); catalytic/ sphingosine hydroxylase	1.000000	-0.208928	-0.008517	2.218342	-1.353966	0.255099	-2.326918	2.182243	0.978167
GENE1456X	At1g53840	ATPME1; pectinesterase	1.000000	0.226141	-0.325763	0.991941	-1.239662	-0.053325	-1.025967	0.145054	1.086932
GENE608X	At3g49220	pectinesterase family protein	1.000000	0.815061	-1.299565	0.550131	-0.442360	-0.455118	-0.973379	0.343890	2.318079
GENE1267X	At1g67560	lipoxygenase family protein	1.000000	0.827601	-0.035336	-0.202545	0.089271	0.128655	-0.734316	0.657445	1.431589
GENE310X	At5g50950	fumarate hydratase, putative / fumarase, putative	1.000000	-0.422893	0.028952	0.323987	0.149286	0.752026	-0.395282	0.890767	2.357909
GENE1754X	At2g27860	AXS1 (UDP-D-apiose/UDP-D-xylose synthase 1); NAD or NADH binding / UDP-glucuronate decarboxylase	1.000000	0.020209	0.129681	0.667729	-0.129971	0.303964	-0.657294	0.302553	1.153515
GENE24X	At4g25570	ACYB-2; carbon-monoxide oxygenase	1.000000	-0.573505	-0.190417	0.211911	-2.080593	0.118569	-0.381666	-0.550477	1.251091
GENE318X	At5g49720	DEC_IRX2_KOR_KOR1_RSW2__ATGH9A1 (ARABIDOPSIS THALIANA GLYCOSYL HYDROLASE 9A1); cellulase/ hydrolase, hydrolyzing O-glycosyl compounds	1.000000	-0.157180	-0.381586	-0.145798	-1.771208	-0.193102	-0.244841	-0.882864	0.762556
GENE178X	At5g28020	ATCYSD2__CYSD2 (CYSTEINE SYNTHASE D2); catalytic/ cysteine synthase/ pyridoxal phosphate binding	1.000000	-1.212991	-0.481039	-0.318855	-1.726262	-0.298008	0.029036	-0.793095	1.208703
GENE367X	At5g42250	alcohol dehydrogenase, putative	1.000000	-2.036837	0.240223	-0.361609	-2.918509	0.382447	-1.778964	-0.159160	1.002946
GENE35X	At4g14880	ATCYS-3A_CYTACS1__OASA1 (O-ACETYLSERINE (THIOL) LYASE (OAS-TL) ISOFORM A1); cysteine synthase	1.000000	-0.566108	0.038317	-0.096221	-0.581352	0.433117	-0.245911	-0.754094	0.159126
GENE903X	At4g04040	MEE51 (maternal effect embryo arrest 51); diphosphate-fructose-6-phosphate 1-phosphotransferase	1.000000	-1.259341	-0.778302	-0.342049	-1.117804	1.035675	-0.517024	-0.290509	0.861218
GENE1423X	At1g50480	THFS (10-FORMYLTETRAHYDROFOLATE SYNTHETASE); ATP binding / copper ion binding / formate-tetrahydrofolate ligase	1.000000	-0.345610	-0.323582	-0.552344	-0.961796	1.341669	-0.082838	-0.575368	0.736194
GENE600X	At3g51520	diacylglycerol acyltransferase family	1.000000	-0.578960	0.125905	-0.228481	-1.510980	0.620982	0.576340	-0.285709	0.115407
GENE33X	At4g15560	DEF_DXPS2_DXS__CLA1 (CLOROPLASTOS ALTERADOS 1); 1-deoxy-D-xylulose-5-phosphate synthase	1.000000	0.629361	-1.671810	0.313001	-1.937385	-0.232047	-0.112217	-0.869356	0.847957
GENE402X	At5g24520	URM23__TTG1 (TRANSPARENT TESTA GLABRA 1); DNA binding / nucleotide binding / protein binding	1.000000	0.518898	-0.674474	-0.233852	-0.851993	0.174758	-0.302306	-0.774461	0.524724
GENE1322X	At1g08110	lactoylglutathione lyase, putative / glyoxalase I, putative	1.000000	0.077642	-0.387201	-0.108891	-0.871070	0.384309	0.115106	-0.575372	0.693804
GENE1488X	At1g16460	ATMST2_MST2__ATRDH2 (ARABIDOPSIS THALIANA RHODANESE HOMOLOGUE 2); 3-mercaptopyruvate sulfurtransferase/ thiosulfate sulfurtransferase	1.000000	-0.066737	-0.528426	-0.195882	-1.302853	0.474495	0.566247	-0.608486	0.209286
GENE1214X	At1g12520	ATCCS (COPPER CHAPERONE FOR SOD1); superoxide dismutase/ superoxide dismutase copper chaperone	1.000000	-0.134514	-0.658335	0.210912	-0.349717	0.259555	-0.087758	-0.189968	0.385149
GENE1591X	At2g21170	TIM (TRIOSEPHOSPHATE ISOMERASE); catalytic/ triose-phosphate isomerase	1.000000	-0.184805	-1.077716	0.439843	-0.816550	-0.123430	-0.007182	-0.567426	0.977401
GENE102X	At5g19530	ACL5 (ACAULIS 5); spermine synthase/ thermospermine synthase	1.000000	0.296380	0.170875	1.323413	-3.052631	0.469382	-0.325941	-1.342230	-0.145419
GENE499X	At5g05170	ATCESA3_ATH-B_CESA3_IXR1__CEV1 (CONSTITUTIVE EXPRESSION OF VSP 1); cellulose synthase/ transferase, transferring glycosyl groups	1.000000	-0.115091	-0.082647	0.427147	-1.235825	0.130975	-0.245354	-0.961036	0.159641
GENE737X	At4g32410	RSW1__CESA1 (CELLULOSE SYNTHASE 1); cellulose synthase/ transferase, transferring glycosyl groups	1.000000	-0.411859	-0.094000	0.332606	-1.140687	0.167733	-0.136997	-0.708221	0.231511
GENE1777X	At2g07050	CAS1 (cycloartenol synthase 1); cycloartenol synthase	1.000000	0.057571	-0.050160	0.776458	-0.958814	-0.243069	-0.114159	-0.870803	-0.015588
GENE1016X	At3g22960	PKP1__PKP-ALPHA; pyruvate kinase	1.000000	0.452040	-0.168247	0.866873	-1.190318	0.617389	0.149051	-0.711532	-0.288510
GENE335X	At5g47780	GAUT4 (Galacturonosyltransferase 4); polygalacturonate 4-alpha-galacturonosyltransferase/ transferase, transferring glycosyl groups	1.000000	0.470715	-0.428897	0.613648	-1.430246	0.096002	-0.195582	-0.304213	0.250455
GENE1749X	At2g38040	CAC3; acetyl-CoA carboxylase	1.000000	0.210609	-0.385242	0.704575	-1.038252	0.029458	-0.101814	-0.404958	-0.212179
GENE1184X	At3g04940	ATCYSD1__CYSD1 (CYSTEINE SYNTHASE D1); cysteine synthase	1.000000	0.251282	-0.254841	0.874178	-0.897530	0.170784	0.345572	-0.603709	0.759568
GENE1443X	At1g80170	polygalacturonase, putative / pectinase, putative	1.000000	0.273994	0.186002	0.852862	-1.058363	0.504744	-0.036261	-0.240584	0.484671
GENE900X	At4g04955	ATALN (Arabidopsis allantoinase); allantoinase/ hydrolase	1.000000	0.758757	-0.219089	-0.083653	-2.288910	-0.146600	-0.411614	0.405344	0.255912
GENE874X	At4g11830	PLDGAMMA2; phospholipase D	1.000000	0.235026	-0.017330	0.208304	-0.962659	0.011329	-0.525902	-0.247667	0.313919
GENE1638X	At1g55810	uracil phosphoribosyltransferase, putative / UMP pyrophosphorylase, putative / UPRTase, putative	1.000000	0.621099	0.201497	0.494758	-1.778407	-0.026973	-0.726354	-0.312577	0.065819
GENE419X	At5g22500	FAR1 (FATTY ACID REDUCTASE 1); fatty acyl-CoA reductase (alcohol-forming)/ oxidoreductase, acting on the CH-CH group of donors	1.000000	3.648250	0.100854	-0.264151	-0.772344	0.054608	-1.302335	-1.422769	-0.407423
GENE783X	At4g27260	GH3.5__WES1; indole-3-acetic acid amido synthetase	1.000000	2.336095	-0.086273	-1.303216	-1.757368	-0.143006	-1.997652	-0.999386	0.266601
GENE247X	At5g59440	ATTMPK.1_ATTMPK.2__ZEU1 (ZEUS1); ATP binding / thymidylate kinase	1.000000	1.226909	0.270550	-0.007996	-0.761679	1.005739	-0.438403	-1.283641	0.051512
GENE690X	At4g37870	PEPCK__PCK1 (PHOSPHOENOLPYRUVATE CARBOXYKINASE 1); ATP binding / phosphoenolpyruvate carboxykinase (ATP)/ phosphoenolpyruvate carboxykinase/ purine nucleotide binding	1.000000	1.877262	0.294119	-0.234683	-0.944516	1.148631	-0.287063	-0.637827	0.036930
GENE435X	At5g18170	GDH1 (GLUTAMATE DEHYDROGENASE 1); ATP binding / glutamate dehydrogenase [NAD(P)+]/ oxidoreductase	1.000000	0.422660	0.057533	0.130780	-1.576145	1.185999	-1.783846	-1.782295	0.514243
GENE1748X	At2g38050	DWF6__DET2 (DE-ETIOLATED 2); sterol 5-alpha reductase	1.000000	0.371462	0.367061	0.094277	-0.703939	0.649628	-0.447836	-0.549874	0.219908
GENE1218X	At1g20575	dolichyl-phosphate beta-D-mannosyltransferase, putative / dolichol-phosphate mannosyltransferase, putative / mannose-P-dolichol synthase, putative	1.000000	0.363674	0.572014	-0.224301	-0.267301	0.155056	-0.160760	-0.272285	-0.107573
GENE1477X	At1g15110	phosphatidyl serine synthase family protein	1.000000	1.006687	0.752330	-0.903420	-0.470218	-0.268558	-0.226171	-0.370990	-0.463401
GENE262X	At5g57655	xylose isomerase family protein	1.000000	1.567860	-0.376855	-1.262971	-2.565006	2.245028	-1.200099	0.367449	0.305891
GENE1029X	At3g13450	DIN4 (DARK INDUCIBLE 4); 3-methyl-2-oxobutanoate dehydrogenase (2-methylpropanoyl-transferring)/ catalytic	1.000000	1.676545	-1.187357	-1.019998	-3.089030	1.374642	-1.498018	0.224567	1.430024
GENE1135X	At3g06850	DIN3_LTA1__BCE2; acetyltransferase/ alpha-ketoacid dehydrogenase/ dihydrolipoamide branched chain acyltransferase	1.000000	1.781204	-0.454266	-0.561050	-2.338523	0.540617	-1.300059	-0.311021	0.330303
GENE491X	At5g05690	CBB3_CYP90_CYP90A_CYP90A1_DWF3__CPD (CONSTITUTIVE PHOTOMORPHOGENIC DWARF); electron carrier/ heme binding / iron ion binding / monooxygenase/ oxygen binding	1.000000	0.326055	-1.563351	-0.406911	-1.523526	1.294025	-0.682495	-0.493359	0.015408
GENE719X	At4g34030	MCCB (3-METHYLCROTONYL-COA CARBOXYLASE); biotin carboxylase/ methylcrotonoyl-CoA carboxylase	1.000000	0.766388	-0.559162	-0.455120	-1.829150	1.437954	-0.828400	-0.632403	0.442366
GENE1503X	At1g59900	AT-E1 ALPHA; oxidoreductase, acting on the aldehyde or oxo group of donors, disulfide as acceptor / pyruvate dehydrogenase (acetyl-transferring)	1.000000	0.112297	-0.384461	-0.461223	-0.928212	0.804945	-0.045358	-0.290009	0.197222
GENE286X	At5g54080	HGO (HOMOGENTISATE 1,2-DIOXYGENASE); homogentisate 1,2-dioxygenase	1.000000	0.486374	-0.591062	-3.019474	-2.613918	1.271856	-1.128654	-0.118907	-0.398221
GENE163X	At5g16120	hydrolase, alpha/beta fold family protein	1.000000	0.774095	-0.342323	-0.871942	-1.092240	0.539608	-0.761222	-0.209527	0.077016
GENE642X	At3g45300	ATIVD__IVD (ISOVALERYL-COA-DEHYDROGENASE); ATP binding / isovaleryl-CoA dehydrogenase	1.000000	0.822652	-0.152375	-2.464979	-2.468989	1.390569	-1.605058	-0.068408	0.801143
GENE1631X	At1g10070	ATBCAT-2 (ARABIDOPSIS THALIANA BRANCHED-CHAIN AMINO ACID TRANSAMINASE 2); branched-chain-amino-acid transaminase/ catalytic	1.000000	0.475292	-0.230975	-2.851621	-1.947328	1.406212	-2.729026	0.727982	-0.356257
GENE1401X	At1g18270	ketose-bisphosphate aldolase class-II family protein	1.000000	0.502040	0.562239	-0.805207	-1.567646	0.483342	-0.815520	-0.031521	0.359760
GENE720X	At4g34138	UGT73B1 (UDP-glucosyl transferase 73B1); UDP-glycosyltransferase/ abscisic acid glucosyltransferase/ quercetin 3-O-glucosyltransferase/ quercetin 7-O-glucosyltransferase	1.000000	-0.675331	-0.264357	-1.271626	-2.898208	0.524290	-1.068922	0.102811	1.054208
GENE142X	At3g51840	ATG6_ATSCX__ACX4 (ACYL-COA OXIDASE 4); acyl-CoA oxidase/ oxidoreductase	1.000000	0.418626	-0.266184	-1.071774	-2.106057	0.730541	-1.148807	0.197364	0.452118
GENE1309X	At2g43430	GLY1__GLX2-1 (GLYOXALASE 2-1); hydroxyacylglutathione hydrolase	1.000000	0.111930	-0.197152	-0.390893	-0.839649	0.117801	-0.460978	-0.145695	0.257748
GENE1325X	At1g62380	ATACO2__ACO2 (ACC OXIDASE 2); 1-aminocyclopropane-1-carboxylate oxidase	1.000000	-0.070743	-0.737506	-0.912909	-3.121816	-0.338766	-1.020196	-0.732801	0.255029
GENE1378X	At1g12780	UGE1 (UDP-D-glucose/UDP-D-galactose 4-epimerase 1); UDP-glucose 4-epimerase/ protein dimerization	1.000000	-0.248655	-1.024883	-1.419265	-4.218756	1.883582	-1.467951	1.427991	-0.123322
GENE430X	At5g18630	lipase class 3 family protein	1.000000	-0.205388	-0.649297	-0.817435	-2.154224	-0.177516	-2.116340	0.090236	-0.228637
GENE965X	At1g13700	glucosamine/galactosamine-6-phosphate isomerase family protein	1.000000	0.124949	-0.834378	0.190361	-2.392512	0.192785	-2.351231	0.253807	-0.246363
GENE123X	At5g20250	DIN10 (DARK INDUCIBLE 10); hydrolase, hydrolyzing O-glycosyl compounds	1.000000	0.404854	-0.682396	0.572057	-3.761686	1.189465	-4.349162	-0.612285	0.724456
GENE1513X	At1g23870	TPS9__ATTPS9; transferase, transferring glycosyl groups / trehalose-phosphatase	1.000000	0.604475	0.210906	-0.075425	-2.197906	0.159931	-3.132404	-0.692226	0.627527
GENE1517X	At1g03090	MCCA; methylcrotonoyl-CoA carboxylase	1.000000	1.253468	-0.701906	-0.855911	-3.150809	1.381407	-3.058920	-0.529732	0.554720
GENE625X	At3g47340	AT-ASN1_DIN6__ASN1 (GLUTAMINE-DEPENDENT ASPARAGINE SYNTHASE 1); asparagine synthase (glutamine-hydrolyzing)	1.000000	3.405286	-1.269406	0.220191	-3.304872	0.080966	-8.753992	0.532057	-0.271091
GENE1747X	At2g18700	ATTPSB_TPS11__ATTPS11; transferase, transferring glycosyl groups	1.000000	0.965804	-1.442273	-0.384242	-2.458203	-0.488512	-5.744092	-0.482633	-0.523859
GENE1056X	At3g30775	AT-POX_ATPDH_ATPOX_PRO1_PRODH__ERD5 (EARLY RESPONSIVE TO DEHYDRATION 5); proline dehydrogenase	1.000000	2.859181	-0.060270	0.540011	-2.284458	-2.114956	-3.899529	0.016727	-0.510501
GENE1794X	At2g19800	MIOX2 (MYO-INOSITOL OXYGENASE 2); inositol oxygenase	1.000000	2.472465	0.856271	1.469603	-2.702160	-0.807252	-5.403744	0.095692	0.971616
GENE505X	At5g04040	SDP1 (SUGAR-DEPENDENT1); triacylglycerol lipase	1.000000	-0.099646	-0.164068	-0.494069	-1.033971	0.511569	-2.321055	0.174295	-0.996088
GENE1820X	At2g39400	hydrolase, alpha/beta fold family protein	1.000000	-0.527819	-1.389117	-1.779004	-0.517292	0.700440	-4.426930	-1.464504	-1.559136
GENE1251X	At1g68020	TPS6__ATTPS6; alpha,alpha-trehalose-phosphate synthase (UDP-forming)/ transferase, transferring glycosyl groups / trehalose-phosphatase	1.000000	0.975921	-0.472587	-0.175284	-0.739000	0.570604	-1.513471	-0.173754	-0.729495
GENE273X	At5g55700	BMY6__BAM4 (BETA-AMYLASE 4); beta-amylase/ catalytic/ cation binding	1.000000	0.963576	-0.130093	-0.329104	-0.188128	0.807827	-0.980590	0.800489	-0.237262
GENE1231X	At1g63180	UGE3 (UDP-D-glucose/UDP-D-galactose 4-epimerase 3); UDP-glucose 4-epimerase/ protein dimerization	1.000000	0.178752	0.011735	-0.731424	-1.253741	1.350791	-2.172344	1.986988	-0.715697
GENE1249X	At1g76490	HMGR1__HMG1 (HYDROXY METHYLGLUTARYL COA REDUCTASE 1); hydroxymethylglutaryl-CoA reductase	1.000000	0.163445	0.018059	-0.048957	-1.185340	0.596970	-1.256305	0.750126	0.636624
GENE1406X	At1g08510	FATB (fatty acyl-ACP thioesterases B); acyl carrier/ acyl-[acyl-carrier-protein] hydrolase	1.000000	0.501936	-0.149846	-0.083354	-0.744639	-0.189887	-0.800471	1.090693	0.182482
GENE275X	At5g55810		1.000000	0.109083	0.086820	-0.122784	-0.102157	0.518928	-0.158340	-0.019926	0.070280
GENE320X	At5g49650	xylulose kinase, putative	1.000000	0.480926	-0.217838	-0.311444	-0.751996	1.206183	0.046050	0.319803	0.202502
GENE970X	At3g08510	ATPLC2 (PHOSPHOLIPASE C 2); phospholipase C	1.000000	0.226748	-0.347124	-0.209370	-1.130892	2.436313	-0.442665	-0.023295	0.124510
GENE980X	At3g12120	FAD2 (FATTY ACID DESATURASE 2); delta12-fatty acid dehydrogenase/ omega-6 fatty acid desaturase	1.000000	0.500534	0.160522	0.184303	-1.103479	0.990987	0.219149	0.063342	-0.320634
GENE616X	At3g48680	GAMMA CAL2 (GAMMA CARBONIC ANHYDRASE-LIKE 2); transferase	1.000000	0.241168	0.478624	-0.145717	-0.672591	0.776214	0.001917	-0.389398	0.118349
GENE1540X	At2g14170	ALDH6B2; 3-chloroallyl aldehyde dehydrogenase/ methylmalonate-semialdehyde dehydrogenase (acylating)/ oxidoreductase	1.000000	0.855420	0.073832	-0.574618	-1.719136	2.152451	0.013087	-0.741366	0.540130
GENE456X	At5g11720	alpha-glucosidase 1 (AGLU1)	1.000000	-0.151836	-0.414902	-0.097392	-1.160679	1.050515	0.026100	0.026772	1.252331
GENE978X	At3g12290	tetrahydrofolate dehydrogenase/cyclohydrolase, putative	1.000000	0.332009	-0.162245	-0.027823	-0.648556	1.479131	0.170610	-0.140314	1.149379
GENE203X	At5g65940	CHY1 (BETA-HYDROXYISOBUTYRYL-COA HYDROLASE 1); 3-hydroxyisobutyryl-CoA hydrolase	1.000000	0.284473	-0.242102	-0.255424	-0.513232	0.703423	0.287619	0.038270	0.566476
GENE1610X	At1g78680	ATGGH2 (gamma-glutamyl hydrolase 2); omega peptidase	1.000000	0.378392	-0.621399	-1.338904	-1.295477	1.580818	0.666564	0.267435	1.269473
GENE688X	At4g38270	GAUT3 (Galacturonosyltransferase 3); polygalacturonate 4-alpha-galacturonosyltransferase/ transferase, transferring glycosyl groups	1.000000	0.470761	0.304595	-0.438358	-0.185602	0.570290	0.242961	-0.085375	0.196125
GENE238X	At5g61580	PFK4 (PHOSPHOFRUCTOKINASE 4); 6-phosphofructokinase	1.000000	0.139469	-0.177766	-0.534617	-0.358692	1.106187	0.090401	-0.018120	0.463224
GENE801X	At4g25970	PSD3 (phosphatidylserine decarboxylase 3); phosphatidylserine decarboxylase	1.000000	0.428953	0.157139	-0.535090	-0.664661	2.544224	0.154716	-0.476092	0.986609
GENE607X	At3g50210	2-oxoacid-dependent oxidase, putative	1.000000	0.379701	0.441615	-1.434636	-0.988165	2.742000	0.824412	-0.561778	0.561052
GENE1132X	At3g06580	GAL1__GALK; ATP binding / galactokinase	1.000000	0.379762	0.151936	-0.350431	-0.322243	1.106993	0.423524	0.074658	0.343644
GENE453X	At5g12200	dihydropyrimidinase / DHPase / dihydropyrimidine amidohydrolase / hydantoinase (PYD2)	1.000000	-0.358311	0.398722	-1.317617	-0.850359	1.543542	0.653404	-0.539011	1.259738
GENE619X	At3g48170	ALDH10A9; 3-chloroallyl aldehyde dehydrogenase/ oxidoreductase	1.000000	0.026891	0.372610	-0.757492	-0.423921	1.080352	0.547248	-0.195689	0.538651
GENE740X	At4g32180	ATPANK2 (PANTOTHENATE KINASE 2); pantothenate kinase	1.000000	0.181341	0.234765	-0.767037	-0.477814	0.739955	0.479668	-0.076396	0.867506
GENE1307X	At2g43350	ATGPX3 (GLUTATHIONE PEROXIDASE 3); glutathione peroxidase	1.000000	-0.093736	0.387835	-0.371392	-0.533746	1.267529	0.367353	-0.555007	0.907120
GENE1011X	At3g22200	GABA-T_HER1__POP2 (POLLEN-PISTIL INCOMPATIBILITY 2); 4-aminobutyrate transaminase/ 4-aminobutyrate:pyruvate transaminase	1.000000	0.655937	0.514918	-1.556545	-0.689659	2.049476	-0.008292	-0.063423	1.567383
GENE1765X	At2g32260	cholinephosphate cytidylyltransferase, putative / phosphorylcholine transferase, putative / CTP:phosphocholine cytidylyltransferase, putative	1.000000	0.014545	0.445520	-0.603715	-0.390131	0.674785	-0.006426	-0.036642	0.752503
GENE212X	At5g65110	ATACX2__ACX2 (ACYL-COA OXIDASE 2); acyl-CoA oxidase	1.000000	0.048009	0.322558	-2.131797	-0.586723	0.664956	-0.789530	0.219710	0.050642
GENE349X	At5g46180	delta-OAT; ornithine-oxo-acid transaminase	1.000000	0.095869	-0.061373	-2.711031	-0.282306	0.512527	0.110298	0.221014	-0.253612
GENE654X	At3g43270	pectinesterase family protein	1.000000	-0.572209	-0.350552	-1.675266	-0.590225	0.757984	0.254102	1.114979	0.088009
GENE1580X	At2g21940	shikimate kinase, putative	1.000000	-0.105747	0.193812	-1.340390	-0.651798	0.626314	0.227295	0.384929	-0.385999
GENE428X	At5g18640	lipase class 3 family protein	1.000000	-0.148225	0.027423	-1.232280	-1.305406	2.204873	-0.137807	-0.033147	-0.255930
GENE848X	At4g19860	lecithin:cholesterol acyltransferase family protein / LACT family protein	1.000000	-0.257982	0.178902	-1.345944	-1.491610	1.517487	-0.498269	-0.075103	-0.548586
GENE46X	At4g16330	oxidoreductase/ oxidoreductase, acting on paired donors, with incorporation or reduction of molecular oxygen, 2-oxoglutarate as one donor, and incorporation of one atom each of oxygen into both donors	1.000000	-0.299678	-0.135635	-0.920305	-1.234198	0.912481	0.211020	-0.276273	-0.281001
GENE1544X	At2g15230	ATLIP1 (Arabidopsis thaliana lipase 1); galactolipase/ hydrolase/ phospholipase/ triacylglycerol lipase	1.000000	-0.260236	0.389459	-0.535721	-0.947190	0.677503	-0.041829	-0.152987	-0.295512
GENE19X	At2g33150	KAT2_PED1__PKT3 (PEROXISOMAL 3-KETOACYL-COA THIOLASE 3); acetyl-CoA C-acyltransferase	1.000000	0.243058	0.152445	-1.899767	-0.225154	1.623712	0.223560	-0.047610	-0.108391
GENE771X	At4g29010	AIM1 (ABNORMAL INFLORESCENCE MERISTEM); enoyl-CoA hydratase	1.000000	0.086050	-0.111706	-1.437545	-0.611671	1.686802	0.248631	0.347681	-0.026362
GENE538X	At3g60180	uridylate kinase, putative / uridine monophosphate kinase, putative / UMP kinase, putative	1.000000	-0.473888	-0.120101	-1.409208	-0.250063	1.005000	0.125511	0.040531	-0.131008
GENE707X	At4g34890	ATXDH1__XDH1 (XANTHINE DEHYDROGENASE 1); xanthine dehydrogenase	1.000000	0.298481	0.091844	-1.893379	-0.447314	1.572849	0.068632	-0.497320	-0.928440
GENE1589X	At2g42790	CSY3 (citrate synthase 3); citrate (SI)-synthase	1.000000	-0.384969	0.273806	-2.881505	-0.613787	2.113957	0.348518	-0.638408	-0.910107
GENE962X	At1g07230	hydrolase, acting on ester bonds	1.000000	0.558590	-0.347382	-1.086350	-1.162194	1.065330	0.175653	-0.012004	-0.140558
GENE1291X	At1g73980	phosphoribulokinase/uridine kinase family protein	1.000000	0.411181	-0.091799	-1.550956	-0.833475	1.451775	0.588282	-0.285757	-0.340282
GENE257X	At5g57815	cytochrome c oxidase subunit 6b, putative	1.000000	-0.220417	0.034306	-0.622014	-0.220717	1.044551	0.399389	0.539287	-0.230123
GENE1001X	At3g30180	CYP85A2__BR6OX2 (BRASSINOSTEROID-6-OXIDASE 2); monooxygenase/ oxygen binding	1.000000	0.263342	-0.308602	-0.930184	-0.484858	1.404567	1.011054	0.459722	0.144143
GENE638X	At3g46440	UXS5; UDP-glucuronate decarboxylase/ catalytic	1.000000	0.155232	1.257088	-1.049037	-0.269216	2.652540	1.323491	0.732745	0.630292
GENE418X	At5g23050	AAE17 (ACYL-ACTIVATING ENZYME 17); catalytic/ ligase	1.000000	-0.111388	0.538941	-1.101662	-0.304726	2.079805	0.260244	0.036884	-0.028788
GENE239X	At5g60620	phospholipid/glycerol acyltransferase family protein	1.000000	-0.054451	0.339252	-0.389530	-0.519082	0.785875	0.183039	-0.081679	0.125741
GENE1710X	At2g22570	ATNIC1__NIC1 (NICOTINAMIDASE 1); catalytic/ nicotinamidase	1.000000	-0.331008	0.604070	-0.437500	-0.507204	1.426776	0.226038	0.125671	0.036954
GENE282X	At5g54960	PDC2 (pyruvate decarboxylase-2); carboxy-lyase/ catalytic/ magnesium ion binding / pyruvate decarboxylase/ thiamin pyrophosphate binding	1.000000	-0.394202	0.630425	-2.378297	1.109777	4.457728	0.718585	-1.021963	-0.393584
GENE1583X	At2g36460	fructose-bisphosphate aldolase, putative	1.000000	0.000624	0.043399	-1.188185	0.010900	1.645290	0.545601	-0.601208	-0.518247
GENE864X	At4g13360	catalytic	1.000000	-0.394483	0.076016	-0.672848	-0.168990	0.896077	0.584093	-0.074941	-0.132784
GENE873X	At4g11600	LSC803_PHGPX__ATGPX6 (GLUTATHIONE PEROXIDASE 6); glutathione peroxidase	1.000000	-0.532010	0.885510	-1.881671	0.450515	2.666545	0.949959	0.218391	-0.402024
GENE1137X	At3g05970	LACS6 (long-chain acyl-CoA synthetase 6); long-chain-fatty-acid-CoA ligase	1.000000	-0.502928	0.485787	-1.314450	0.507214	1.865707	0.886456	0.231312	0.383512
GENE1043X	At3g27300	G6PD5 (glucose-6-phosphate dehydrogenase 5); glucose-6-phosphate dehydrogenase	1.000000	-0.779875	0.988250	-1.169805	0.013912	2.791285	1.323504	-0.013656	0.265712
GENE220X	At5g64370	BETA-UP (beta-ureidopropionase); beta-ureidopropionase	1.000000	-0.126424	0.432756	-2.202895	-1.105005	1.254329	0.965133	-0.258752	0.250965
GENE360X	At5g43280	DCI1__ATDCI1 (DELTA(3,5),DELTA(2,4)-DIENOYL-COA ISOMERASE 1); delta3,5-delta2,4-dienoyl-CoA isomerase/ enoyl-CoA hydratase	1.000000	0.270583	0.059706	-0.856414	-0.536318	0.747552	0.334457	-0.051268	0.242730
GENE1857X	At2g26230	uricase / urate oxidase / nodulin 35, putative	1.000000	-0.317817	0.473110	-1.594823	-0.471056	0.929348	0.525547	0.352391	0.360554
GENE386X	At5g37600	GLN1;1__ATGSR1; copper ion binding / glutamate-ammonia ligase	1.000000	0.435980	0.501345	-2.567314	-0.447657	1.553393	0.829563	-0.934702	0.818171
GENE1605X	At1g60420	DC1 domain-containing protein	1.000000	0.649057	0.394378	-1.342017	-0.418717	0.642081	0.488269	-0.434278	0.634443
GENE1414X	At1g76150	maoC-like dehydratase domain-containing protein	1.000000	0.469724	-0.006869	-1.622894	-0.267265	0.972912	-0.011609	-0.316884	0.379357
GENE1318X	At1g55850	CSLE1__ATCSLE1; cellulose synthase/ transferase, transferring glycosyl groups	1.000000	-0.548797	-0.079937	-2.750513	-0.382190	1.389321	0.753123	-1.279721	1.190297
GENE1730X	At2g01350	QPT (QUINOLINATE PHOSHORIBOSYLTRANSFERASE); nicotinate-nucleotide diphosphorylase (carboxylating)	1.000000	-0.115647	-0.092828	-0.917583	-0.066268	0.372758	0.624001	-0.603137	0.441836
GENE1621X	At1g12050	fumarylacetoacetase, putative	1.000000	0.616866	-0.607871	-1.186571	-0.825698	0.634789	1.079222	-0.309247	0.519147
GENE1140X	At3g04520	THA2 (Threonine Aldolase 2); threonine aldolase	1.000000	0.417343	-0.345133	-1.216612	0.268966	0.152215	0.685021	-0.328920	0.403974
GENE775X	At4g27830	BGLU10 (BETA GLUCOSIDASE 10); catalytic/ cation binding / hydrolase, hydrolyzing O-glycosyl compounds	1.000000	0.027086	-0.711565	-3.500720	0.109351	0.091000	0.762739	-0.274308	0.451600
GENE1528X	At1g05560	UGT1__UGT75B1 (UDP-GLUCOSYLTRANSFERASE 75B1); UDP-glucose:4-aminobenzoate acylglucosyltransferase/ UDP-glucosyltransferase/ UDP-glycosyltransferase/ abscisic acid glucosyltransferase/ transferase, transferring glycosyl groups	1.000000	0.294026	-0.724301	-3.335604	1.051791	0.741938	0.277343	-0.371450	1.205665
GENE1636X	At1g09480	cinnamyl-alcohol dehydrogenase family / CAD family	1.000000	0.052093	-0.393264	-0.879889	0.107212	0.254572	0.348761	-0.391307	-0.052357
GENE359X	At5g43780	APS4; sulfate adenylyltransferase (ATP)	1.000000	-1.359466	0.174614	-2.330761	-2.102923	0.497669	0.407317	-0.048226	1.163743
GENE151X	At1g58180	ATBCA6_BCA6__carbonic anhydrase family protein / carbonate dehydratase family protein	1.000000	-0.795365	-1.191093	-2.486489	-2.368224	0.819980	-1.856613	-0.363312	0.850771
GENE1025X	At3g22460	OASA2 (O-ACETYLSERINE (THIOL) LYASE (OAS-TL) ISOFORM A1); catalytic/ cysteine synthase/ pyridoxal phosphate binding	1.000000	-0.726248	0.124081	-1.883768	-1.000254	0.843944	-0.731896	-0.148229	0.601398
GENE824X	At4g23100	ATECS1_CAD2_PAD2_RML1__GSH1 (GLUTAMATE-CYSTEINE LIGASE); glutamate-cysteine ligase	1.000000	-0.298907	0.112576	-0.763042	-0.123746	0.457501	-0.260028	-0.776435	0.373111
GENE342X	At5g47720	acetyl-CoA C-acyltransferase, putative / 3-ketoacyl-CoA thiolase, putative	1.000000	0.521676	0.326159	-0.392081	-2.003332	0.064836	0.193515	-0.650037	-0.329206
GENE1093X	At3g23640	HGL1 (heteroglycan glucosidase 1); hydrolase, hydrolyzing O-glycosyl compounds	1.000000	0.592037	-0.198118	-0.292063	-1.567602	0.631947	0.308427	-0.966787	-0.399357
GENE1641X	At2g17640	SAT-106__ATSERAT3;1; acetyltransferase/ serine O-acetyltransferase	1.000000	0.051265	-0.354997	-1.023633	-1.357231	0.296592	0.370732	-0.306046	-0.555751
GENE564X	At3g56310	alpha-galactosidase, putative / melibiase, putative / alpha-D-galactoside galactohydrolase, putative	1.000000	0.256781	0.066868	-1.830256	-1.221132	0.396276	0.533685	-0.938223	0.054196
GENE621X	At3g48000	ALDH2A__ALDH2B4 (ALDEHYDE DEHYDROGENASE 2B4); 3-chloroallyl aldehyde dehydrogenase/ ATP binding / aldehyde dehydrogenase (NAD)	1.000000	-0.149858	-0.519210	-1.511591	-0.859920	0.297321	0.211541	-1.574353	-0.385822
GENE885X	At4g10100	SIR5__CNX7; catalytic	1.000000	-0.103100	-0.069908	-0.624527	-0.547188	-0.010423	0.020319	-0.691960	0.071698
GENE1315X	At2g43760	molybdopterin biosynthesis MoaE family protein	1.000000	-0.046203	-0.120472	-0.374089	-0.918201	0.352977	-0.024000	-1.101135	-0.383786
GENE1521X	At1g78550	oxidoreductase, 2OG-Fe(II) oxygenase family protein	1.000000	0.151958	-0.102048	-0.796024	-0.706755	0.678093	0.014185	-0.700298	0.070681
GENE1628X	At1g09430	ACLA-3; ATP citrate synthase	1.000000	0.210504	-0.066587	-1.102173	-1.386630	0.892114	-0.473214	-1.281316	-0.076045
GENE332X	At5g48370	thioesterase family protein	1.000000	0.588519	0.104210	-0.915535	0.499248	1.553195	0.504770	0.476866	0.687309
GENE794X	At4g26270	PFK3 (PHOSPHOFRUCTOKINASE 3); 6-phosphofructokinase	1.000000	1.772055	0.522013	-1.477839	2.113338	2.503944	0.772445	0.375203	0.358334
GENE1217X	At5g02080	DNA/panthothenate metabolism flavoprotein family protein	1.000000	0.271082	0.158668	-0.217562	0.204642	0.290308	0.281200	-0.103604	0.144235
GENE887X	At4g09500	glycosyltransferase family protein	1.000000	1.087285	-0.285113	-0.342165	0.264030	0.910096	0.899871	-0.345603	-0.292769
GENE118X	At5g08380	AtAGAL1 (Arabidopsis thaliana ALPHA-GALACTOSIDASE 1); alpha-galactosidase/ catalytic/ hydrolase, hydrolyzing O-glycosyl compounds	1.000000	0.681692	-0.699614	-1.388177	0.737558	3.129185	2.326411	-1.577621	0.843203
GENE1817X	At2g18950	ATHPT_TPT1_VTE2__HPT1 (HOMOGENTISATE PHYTYLTRANSFERASE 1); homogentisate phytyltransferase/ prenyltransferase	1.000000	1.158521	-0.599081	-1.707152	1.001656	1.306624	1.579806	-0.926768	0.214025
GENE11X	At2g41530	AtSFGH__SFGH (S-FORMYLGLUTATHIONE HYDROLASE); S-formylglutathione hydrolase/ hydrolase, acting on ester bonds	1.000000	-0.033505	-0.162583	0.087668	-0.453970	0.752679	0.599103	-0.938234	0.045766
GENE560X	At3g57050	CBL (cystathionine beta-lyase); cystathionine beta-lyase	1.000000	-0.313444	0.006828	0.234991	-0.367980	0.583441	0.682949	-0.962399	0.283032
GENE207X	At5g65780	ATBCAT-5; branched-chain-amino-acid transaminase/ catalytic	1.000000	0.219475	0.170650	0.063709	-0.435191	0.677341	0.854368	-0.709810	-0.111042
GENE1128X	At3g02630	acyl-(acyl-carrier-protein) desaturase, putative / stearoyl-ACP desaturase, putative	1.000000	0.263842	0.002694	0.009973	-1.393598	1.830178	1.368966	-0.889444	-0.187750
GENE474X	At5g08100	L-asparaginase / L-asparagine amidohydrolase	1.000000	0.825951	-0.015005	-0.325622	-0.689245	1.357728	0.790093	-0.698446	0.580853
GENE911X	At4g02610	tryptophan synthase, alpha subunit, putative	1.000000	0.729880	0.028066	0.184215	-0.608353	1.029864	0.958895	-0.666956	0.810747
GENE1154X	At3g10850	GLX2-2__GLY2; hydroxyacylglutathione hydrolase	1.000000	0.457302	-0.412221	-0.187256	-0.726862	1.298372	0.416130	-0.705368	0.259914
GENE742X	At4g32360	NADP adrenodoxin-like ferredoxin reductase	1.000000	0.656358	0.061025	-0.112476	0.181403	0.832475	0.459256	-0.385806	0.500688
GENE893X	At4g08790	nitrilase, putative	1.000000	0.630433	0.000020	0.189088	0.281039	0.675870	0.658073	-0.552778	0.202772
GENE1107X	At3g15720	glycoside hydrolase family 28 protein / polygalacturonase (pectinase) family protein	1.000000	1.128324	0.230578	0.623372	0.120918	1.265650	1.722322	-0.591481	0.977319
GENE106X	At5g13050	5-FCL (5-FORMYLTETRAHYDROFOLATE CYCLOLIGASE); 5-formyltetrahydrofolate cyclo-ligase	1.000000	0.110264	0.176435	-0.200380	-0.107367	0.696347	0.495845	-0.232890	0.351795
GENE460X	At5g10870	ATCM2 (chorismate mutase 2); chorismate mutase	1.000000	-0.016964	0.416101	-0.107732	-0.252627	0.915995	0.528561	-0.376558	0.093499
GENE1733X	At2g42310	unknown protein	1.000000	0.551320	0.616310	0.040394	-0.227163	1.230405	0.389432	-0.394617	0.166858
GENE979X	At3g12260	complex 1 family protein / LVR family protein	1.000000	0.133324	0.276717	0.054208	-0.325564	0.414698	0.511863	-0.140687	0.192961
GENE1405X	At1g08480	unknown protein	1.000000	0.308197	0.620412	-0.062912	-0.160351	0.536598	0.744384	-0.165862	0.183510
GENE1609X	At1g78920	AVPL1__AVP2 (ARABIDOPSIS VACUOLAR H+-PYROPHOSPHATASE 2); hydrogen-translocating pyrophosphatase	1.000000	0.280299	0.411823	-0.340981	-0.012438	0.624344	0.748158	-0.499110	-0.004920
GENE1687X	At1g23820	SPDS1 (spermidine synthase 1); spermidine synthase	1.000000	0.277968	0.427180	0.114146	0.188654	1.161516	1.013513	-0.311184	0.168957
GENE1767X	At2g38670	PECT1 (PHOSPHORYLETHANOLAMINE CYTIDYLYLTRANSFERASE 1); ethanolamine-phosphate cytidylyltransferase	1.000000	0.765421	0.460215	0.085653	0.545992	2.237433	0.956017	-0.028383	-0.198824
GENE357X	At5g43940	ADH2_GSNOR__HOT5 (sensitive to hot temperatures 5); S-(hydroxymethyl)glutathione dehydrogenase/ S-nitrosoglutathione reductase	1.000000	0.529619	-0.066354	-0.481691	-0.129261	0.791126	0.669750	-1.085498	0.347060
GENE375X	At5g40280	ATFTB_WIG__ERA1 (ENHANCED RESPONSE TO ABA 1); farnesyltranstransferase/ protein farnesyltransferase	1.000000	0.469454	0.066321	-0.168949	-0.269734	0.496886	0.209257	-0.722452	-0.032836
GENE749X	At4g31180	aspartyl-tRNA synthetase, putative / aspartate--tRNA ligase, putative	1.000000	0.690468	0.368047	-0.192197	-0.068874	0.332941	0.484849	-0.962388	0.116227
GENE1768X	At2g38660	tetrahydrofolate dehydrogenase/cyclohydrolase, putative	1.000000	0.776923	0.222505	-0.201304	-0.119703	0.594092	0.649863	-0.579446	-0.044547
GENE1855X	At2g44530	ribose-phosphate pyrophosphokinase, putative / phosphoribosyl diphosphate synthetase, putative	1.000000	0.535465	-0.113888	-0.353775	0.137875	0.553754	0.060845	-0.748782	0.064559
GENE1103X	At3g15730	PLDALPHA1 (PHOSPHOLIPASE D ALPHA 1); phospholipase D	1.000000	0.424395	0.120721	-0.502897	-0.381516	0.524448	0.158801	-0.902995	0.382937
GENE1452X	At1g74920	ALDH10A8; 3-chloroallyl aldehyde dehydrogenase/ oxidoreductase	1.000000	0.509991	-0.231016	-0.291536	-0.810381	0.567118	0.243233	-1.114890	0.608916
GENE1469X	At1g50200	ACD__ALATS (ALANYL-TRNA SYNTHETASE); ATP binding / alanine-tRNA ligase/ ligase, forming aminoacyl-tRNA and related compounds / nucleic acid binding / nucleotide binding	1.000000	0.533297	-0.051927	-0.152149	-0.290482	-0.074895	0.254098	-0.940406	0.185484
GENE45X	At4g14430	ATECI2_ECHIB_ECI2_PEC12__IBR10 (INDOLE-3-BUTYRIC ACID RESPONSE 10); catalytic/ dodecenoyl-CoA delta-isomerase	1.000000	0.055192	0.438864	-0.666996	0.080328	0.384858	-0.079813	-0.138767	-0.649607
GENE60X	At4g16210	E-COAH-2__ECHIA (ENOYL-COA HYDRATASE/ISOMERASE A); catalytic	1.000000	-0.064702	0.479898	-0.968609	0.011896	0.786577	0.210256	-0.149467	-0.855047
GENE414X	At5g23230	NIC2 (NICOTINAMIDASE 2); catalytic/ nicotinamidase	1.000000	0.025662	0.228360	-0.898017	-0.501795	0.894910	-0.370952	0.297301	-1.773030
GENE969X	At1g55090	carbon-nitrogen hydrolase family protein	1.000000	0.133672	-0.150476	-0.393530	-0.007689	0.332666	0.060183	-0.306942	-0.556459
GENE1035X	At3g14150	(S)-2-hydroxy-acid oxidase, peroxisomal, putative / glycolate oxidase, putative / short chain alpha-hydroxy acid oxidase, putative	1.000000	0.703771	-0.068448	-0.672763	-0.419026	1.353069	0.133327	-1.195819	-0.938843
GENE1242X	At1g72190	oxidoreductase family protein	1.000000	0.135744	-0.207088	-0.399167	0.046866	1.188665	0.602261	-0.352835	-0.866916
GENE1020X	At3g26380	glycosyl hydrolase family protein 27 / alpha-galactosidase family protein / melibiase family protein	1.000000	0.799127	-0.429068	-0.759907	-0.074641	0.537420	0.962497	-0.524774	-1.000668
GENE1100X	At3g29090	pectinesterase family protein	1.000000	0.549797	0.035542	-0.315721	0.162867	0.579086	0.535350	-0.785023	-0.912526
GENE1673X	At1g77120	ATADH__ADH1 (ALCOHOL DEHYDROGENASE 1); alcohol dehydrogenase	1.000000	1.720982	0.666297	-1.904991	1.066823	1.228940	1.079093	-1.907596	-3.003190
GENE317X	At5g49690	UDP-glucoronosyl/UDP-glucosyl transferase family protein	1.000000	0.243733	0.205122	-0.555163	0.320853	0.478758	-0.825078	-0.274625	-1.192669
GENE1148X	At3g09640	APX1B__APX2 (ASCORBATE PEROXIDASE 2); L-ascorbate peroxidase	1.000000	0.452955	-0.017146	-0.438474	0.463123	0.595511	-0.892905	0.134267	-0.960984
GENE750X	At4g30570	GDP-mannose pyrophosphorylase, putative	1.000000	0.479158	0.028311	0.049645	0.075856	0.327360	-0.274654	0.067348	-0.347342
GENE1554X	At2g07687	cytochrome c oxidase subunit 3	1.000000	0.838436	0.155378	-0.738391	0.094559	0.448311	-0.772424	-0.190564	-0.730056
GENE1745X	At2g07727	cytochrome b (MTCYB) (COB) (CYTB)	1.000000	1.113159	0.429635	-0.477097	-0.041564	0.743049	-0.582606	-0.277039	-0.877016
GENE235X	At5g62575	unknown protein	1.000000	0.243197	0.548643	0.044139	-0.170596	0.710249	0.361317	0.082839	-0.367489
GENE168X	At5g14950	ATGMII__GMII (GOLGI ALPHA-MANNOSIDASE II); alpha-mannosidase	1.000000	0.015312	0.491252	-0.070959	0.280295	0.594425	-0.027929	-0.016597	0.086056
GENE307X	At5g51690	ACS12; 1-aminocyclopropane-1-carboxylate synthase/ L-aspartate:2-oxoglutarate aminotransferase/ aromatic-amino-acid:2-oxoglutarate aminotransferase	1.000000	0.107732	0.262938	0.110659	0.299154	0.639236	0.025579	-0.104877	-0.056512
GENE1538X	At2g31360	ADS2 (16:0Delta9 Arabidopsis desaturase 2); oxidoreductase	1.000000	-0.007625	0.743749	1.351070	0.740499	3.280516	-0.175237	-0.314779	-1.223951
GENE697X	At4g35790	PLDDELTA__ATPLDDELTA; phospholipase D	1.000000	0.528969	0.830510	-0.794936	0.198326	2.167082	-0.078582	0.284894	-0.475547
GENE1139X	At3g04390	xanthine dehydrogenase family protein	1.000000	0.074492	0.169646	-0.060448	0.181587	0.529204	-0.144929	0.020092	-0.329335
GENE1847X	At2g19450	ABX45_AS11_ATDGAT_DGAT1_RDS1__TAG1 (TRIACYLGLYCEROL BIOSYNTHESIS DEFECT 1); diacylglycerol O-acyltransferase	1.000000	-0.608251	1.530954	-0.558046	1.537625	4.271692	0.512637	0.831196	-1.672516
GENE547X	At3g58750	CSY2 (citrate synthase 2); citrate (SI)-synthase	1.000000	0.510621	0.429205	-1.119917	-0.219785	1.637801	-0.232206	0.973627	0.129714
GENE1039X	At3g15290	3-hydroxybutyryl-CoA dehydrogenase, putative	1.000000	0.078742	0.331714	-0.269561	-0.048509	0.867701	-0.509862	0.609373	-0.604035
GENE1215X	At1g20630	CAT1 (CATALASE 1); catalase	1.000000	0.999267	-0.588448	-1.557298	-0.284753	2.986534	-0.782985	1.631909	-1.510256
GENE1698X	At2g43020	ATPAO2 (Polyamine oxidase 2); amine oxidase/ electron carrier/ oxidoreductase	1.000000	0.543620	0.145763	-0.658928	0.467324	0.807732	0.020896	0.836098	-0.758389
GENE43X	At4g15490	UGT84A3; UDP-glycosyltransferase/ sinapate 1-glucosyltransferase/ transferase, transferring glycosyl groups	1.000000	-0.053755	-0.922456	-2.347721	1.296138	1.542603	1.247566	0.613936	-0.643428
GENE120X	At5g20280	ATSPS1F (sucrose phosphate synthase 1F); sucrose-phosphate synthase/ transferase, transferring glycosyl groups	1.000000	-0.286308	-0.937249	-1.783671	-0.220266	1.084126	1.261036	0.495182	0.446031
GENE73X	At4g14070	AAE15 (acyl-activating enzyme 15); long-chain-fatty-acid-[acyl-carrier-protein] ligase	1.000000	-0.729118	-1.087633	-0.524338	0.224606	1.202884	0.338947	0.658249	-0.012721
GENE314X	At5g50160	ATFRO8__FRO8 (FERRIC REDUCTION OXIDASE 8); ferric-chelate reductase/ oxidoreductase	1.000000	-0.996807	-1.573536	-1.165500	0.443693	2.320209	1.104997	0.190666	0.455487
GENE1792X	At2g29630	THIC (ThiaminC); ADP-ribose pyrophosphohydrolase/ catalytic/ iron-sulfur cluster binding	1.000000	-1.673388	-1.910617	-0.768969	1.351974	3.693384	1.851628	0.056197	0.351289
GENE774X	At4g27820	BGLU9 (BETA GLUCOSIDASE 9); catalytic/ cation binding / hydrolase, hydrolyzing O-glycosyl compounds	1.000000	-0.612232	-1.164074	-0.734178	1.083745	0.767560	0.927847	0.140397	0.440005
GENE728X	At4g33510	DHS2 (3-deoxy-d-arabino-heptulosonate 7-phosphate synthase); 3-deoxy-7-phosphoheptulonate synthase	1.000000	-0.181479	-0.785691	-0.745607	0.372671	1.512811	0.266438	-0.449441	-0.277376
GENE954X	At1g22370	AtUGT85A5 (UDP-glucosyl transferase 85A5); glucuronosyltransferase/ transferase, transferring glycosyl groups	1.000000	-0.728509	-0.581201	-1.483481	0.524931	3.214402	-0.240986	-0.065678	-0.674704
GENE84X	At5g04360	ATPU1_PU1__ATLDA (LIMIT DEXTRINASE); alpha-amylase/ limit dextrinase/ pullulanase	1.000000	-0.970323	-0.888554	0.209560	0.889813	2.762219	0.389981	0.479735	-1.047238
GENE857X	At4g18240	SSIV__ATSS4; transferase, transferring glycosyl groups	1.000000	-1.029351	-0.512737	-0.292709	0.617710	3.933240	0.761377	0.089089	-0.760775
GENE1869X	At2g45560	CYP76C1; electron carrier/ heme binding / iron ion binding / monooxygenase	1.000000	-1.203078	-0.629744	-0.390163	-0.189815	3.787566	0.410382	1.867400	-1.386852
GENE259X	At5g57850	aminotransferase class IV family protein	1.000000	-0.145291	-0.353558	0.233375	0.533820	1.044748	0.495506	-0.015556	0.232016
GENE8X	At2g40840	DPE2 (DISPROPORTIONATING ENZYME 2); 4-alpha-glucanotransferase/ heteroglycan binding	1.000000	-0.081374	-0.477665	0.009037	0.156315	2.748570	1.282610	0.095176	0.369026
GENE629X	At3g46970	ATPHS2__PHS2 (ALPHA-GLUCAN PHOSPHORYLASE 2); phosphorylase/ transferase, transferring glycosyl groups	1.000000	-0.202428	-1.172533	-0.374784	1.270328	5.359175	1.718907	0.161679	0.859069
GENE1582X	At2g36390	BE3__SBE2.1 (starch branching enzyme 2.1); 1,4-alpha-glucan branching enzyme	1.000000	-0.197192	0.035380	-0.074149	1.298248	3.319847	1.388753	0.736896	0.002078
GENE213X	At5g64860	DPE1 (DISPROPORTIONATING ENZYME); 4-alpha-glucanotransferase/ catalytic/ cation binding	1.000000	0.165639	-0.468266	0.831320	0.288031	5.432677	0.680590	-0.035005	0.716602
GENE1298X	At1g69830	ATAMY3__AMY3 (ALPHA-AMYLASE-LIKE 3); alpha-amylase	1.000000	0.170867	-0.897817	0.450839	0.513160	3.931781	-0.057717	-0.263612	0.378914
GENE1324X	At1g62430	ATCDS1; phosphatidate cytidylyltransferase	1.000000	0.260899	-0.231716	-0.267678	-0.123770	2.682057	0.422618	-0.049780	0.090600
GENE1502X	At1g79440	SSADH_SSADH1__ALDH5F1; 3-chloroallyl aldehyde dehydrogenase/ NAD or NADH binding / succinate-semialdehyde dehydrogenase	1.000000	-0.572671	0.998681	-0.212831	1.020109	5.498827	0.399341	0.102755	-0.123775
GENE1593X	At2g22450	riboflavin biosynthesis protein, putative	1.000000	0.142784	0.607119	-0.301847	0.773388	6.183799	0.699120	-0.894336	-0.627120
GENE301X	At5g51820	ATPGMP_PGM1_STF1__PGM (PHOSPHOGLUCOMUTASE); phosphoglucomutase	1.000000	-0.933963	-1.156958	0.841071	0.944843	2.236508	0.682093	-0.268356	-0.455555
GENE1660X	At1g03475	ATCPO-I_HEMF1__LIN2 (LESION INITIATION 2); coproporphyrinogen oxidase	1.000000	-0.447772	-0.875090	0.879463	0.781350	1.396816	0.182639	-0.413573	0.152189
GENE778X	At4g27440	PORB (PROTOCHLOROPHYLLIDE OXIDOREDUCTASE B); oxidoreductase/ protochlorophyllide reductase	1.000000	0.521039	-2.504382	1.282181	-0.731285	5.348177	-1.154169	-0.677379	0.102239
GENE1645X	At1g08980	ATAMI1_ATTOC64-I__AMI1 (AMIDASE 1); amidase/ hydrolase, acting on carbon-nitrogen (but not peptide) bonds / indoleacetamide hydrolase	1.000000	0.218659	-1.149037	0.167488	-0.321300	2.975123	-0.375179	-0.700036	-0.180037
GENE523X	At3g62750		1.000000	-1.480649	-1.257770	0.575380	0.283116	2.978133	-0.362900	-0.192088	-0.726016
GENE1658X	At1g08550	AVDE1__NPQ1 (NON-PHOTOCHEMICAL QUENCHING 1); violaxanthin de-epoxidase	1.000000	-0.993310	-2.061203	0.161212	0.242762	3.534786	-0.098711	0.053316	-0.670901
GENE1460X	At1g70820	phosphoglucomutase, putative / glucose phosphomutase, putative	1.000000	-0.996670	-2.210628	0.649589	0.284029	4.559353	-0.933443	0.484863	0.660837
GENE561X	At3g57240	BG3 (BETA-1,3-GLUCANASE 3); cellulase/ hydrolase, hydrolyzing O-glycosyl compounds	1.000000	-1.464912	-0.147750	-0.567131	1.106434	1.432437	0.905099	-0.423013	-0.948900
GENE1467X	At1g50170	ATSIRB (ARABIDOPSIS THALIANA SIROHYDROCHLORIN FERROCHELATASE B); sirohydrochlorin ferrochelatase	1.000000	-0.702903	-0.249149	0.072830	0.339044	0.755929	0.211497	-0.065870	-0.190723
GENE1551X	At2g22190	catalytic/ trehalose-phosphatase	1.000000	-1.104384	0.046715	0.184848	0.689749	1.175264	0.499544	0.504101	0.169501
GENE485X	At5g06580	FAD linked oxidase family protein	1.000000	-0.422420	-0.332281	-0.063900	0.089373	0.440864	-0.119391	-0.313008	-0.259182
GENE1675X	At1g67280	lactoylglutathione lyase, putative / glyoxalase I, putative	1.000000	-0.902270	-0.926316	-0.372339	0.258292	0.841885	-0.090633	-0.164785	-0.256654
GENE1772X	At2g43180	catalytic	1.000000	-0.464713	-0.288970	-0.252649	0.138775	0.704398	-0.216206	0.090096	-0.543580
GENE536X	At3g60290	oxidoreductase/ oxidoreductase, acting on paired donors, with incorporation or reduction of molecular oxygen, 2-oxoglutarate as one donor, and incorporation of one atom each of oxygen into both donors	1.000000	-0.318750	-1.079903	1.236825	-0.909746	0.952653	-1.871078	0.512154	-2.525293
GENE721X	At4g34250	KCS16 (3-KETOACYL-COA SYNTHASE 16); acyltransferase/ catalytic/ transferase, transferring acyl groups other than amino-acyl groups	1.000000	-0.278222	-0.568153	1.286320	-0.757621	1.028781	-1.126131	-0.896031	-3.808097
GENE1432X	At1g22430	alcohol dehydrogenase, putative	1.000000	-0.070647	-1.268403	1.038412	-0.775311	0.376809	-0.179694	-1.275678	-1.827197
GENE433X	At5g18100	CSD3 (copper/zinc superoxide dismutase 3); superoxide dismutase	1.000000	-0.086067	-0.463645	0.379014	-0.253366	0.851697	-0.355793	-0.351644	-0.750304
GENE725X	At4g33670	L-galactose dehydrogenase (L-GalDH)	1.000000	0.289857	-0.527054	0.000827	-0.406426	2.087922	-0.173740	-0.629240	-1.305512
GENE1655X	At1g22940	TH-1_THIE__TH1 (THIAMINE REQUIRING 1); hydroxymethylpyrimidine kinase/ phosphomethylpyrimidine kinase/ thiamin-phosphate diphosphorylase	1.000000	-0.200128	-0.149715	0.097215	0.089931	0.504545	0.033585	-0.260026	-0.366010
GENE287X	At5g54190	PORA; oxidoreductase/ protochlorophyllide reductase	1.000000	0.067118	-0.711651	0.891453	-0.826087	2.057937	-1.500168	-0.042709	-0.253256
GENE1337X	At1g78270	AtUGT85A4 (UDP-glucosyl transferase 85A4); UDP-glycosyltransferase/ glucuronosyltransferase/ transferase, transferring hexosyl groups	1.000000	-0.987690	-0.345934	0.180789	-0.046873	1.811123	-1.416749	-0.821647	-0.449960
GENE1277X	At1g80380	phosphoribulokinase/uridine kinase-related	1.000000	-1.183245	-0.605549	0.439326	-0.749389	0.447645	-1.617398	-0.445317	-0.182610
GENE38X	At4g16770	iron ion binding / oxidoreductase/ oxidoreductase, acting on paired donors, with incorporation or reduction of molecular oxygen, 2-oxoglutarate as one donor, and incorporation of one atom each of oxygen into both donors	1.000000	-0.379327	0.144754	-0.039686	-0.213127	1.105983	0.031140	-0.613410	-0.104340
GENE1219X	At1g20620	SEN2__CAT3 (CATALASE 3); catalase	1.000000	-0.073237	-0.812523	-0.928786	-0.394662	2.835113	-0.563718	-2.174116	-0.115755
GENE698X	At4g35830	aconitate hydratase, cytoplasmic / citrate hydro-lyase / aconitase (ACO)	1.000000	-0.046646	0.297360	-0.315012	-0.633078	0.962216	-0.602457	-0.367117	-0.165262
GENE1178X	At3g01850	ribulose-phosphate 3-epimerase, cytosolic, putative / pentose-5-phosphate 3-epimerase, putative	1.000000	0.227661	-0.135495	-0.538805	-0.425185	0.944349	-0.546847	-0.347856	-0.286760
GENE1707X	At2g18250	ATCOAD (4-phosphopantetheine adenylyltransferase); nucleotidyltransferase/ pantetheine-phosphate adenylyltransferase	1.000000	-0.195606	0.044028	-0.496836	-0.300335	0.704244	-0.474388	-0.619317	-0.315651
GENE1608X	At1g60140	TPS10__ATTPS10 (trehalose phosphate synthase); transferase, transferring glycosyl groups / trehalose-phosphatase	1.000000	0.130707	0.031140	-1.655442	-2.600387	1.668556	-2.303554	-1.228387	-0.422093
GENE260X	At5g57440	GPP2__GS1; catalytic/ hydrolase	1.000000	-0.024929	0.144703	1.524913	-0.562053	0.868109	0.108327	0.011007	0.506311
GENE791X	At4g26510	ATP binding / kinase/ phosphotransferase, alcohol group as acceptor / uracil phosphoribosyltransferase	1.000000	-0.008449	-0.204303	0.755375	-0.030788	0.982136	0.229095	0.381137	0.362820
GENE1504X	At1g79500	AtkdsA1__2-dehydro-3-deoxyphosphooctonate aldolase / phospho-2-dehydro-3-deoxyoctonate aldolase / 3-deoxy-D-manno-octulosonic acid 8-phosphate synthetase (KDSA)	1.000000	0.541767	0.182318	1.410409	-0.354736	2.020416	0.149230	-0.006816	0.378426
GENE537X	At3g60510	enoyl-CoA hydratase/isomerase family protein	1.000000	0.788896	-0.139254	0.662304	-0.502666	0.854084	-0.165689	0.217997	0.345912
GENE1804X	At2g22830	SQE2 (squalene epoxidase 2); FAD binding / oxidoreductase/ squalene monooxygenase	1.000000	0.631155	-0.118610	0.772953	-0.327301	1.420322	-0.613309	0.445048	0.064039
GENE904X	At4g03205	hemf2__coproporphyrinogen III oxidase, putative / coproporphyrinogenase, putative / coprogen oxidase, putative	1.000000	1.337925	-0.256665	0.793656	0.185959	1.096125	-0.225106	-0.355536	0.118726
GENE1153X	At3g10870	ATMES17__MES17 (METHYL ESTERASE 17); hydrolase/ hydrolase, acting on ester bonds / methyl indole-3-acetate esterase	1.000000	1.383477	-0.095954	0.747189	0.558034	1.497012	-0.162212	-0.095483	0.054755
GENE252X	At5g58600	PMR5 (POWDERY MILDEW RESISTANT 5)	1.000000	1.432188	-0.013965	0.865229	0.596004	2.704737	0.488745	-0.772219	0.475883
GENE370X	At5g41480	ATDFA_DFA__GLA1 (GLOBULAR ARREST1); dihydrofolate synthase	1.000000	0.230676	-0.032307	0.213938	-0.098902	0.578549	0.266561	-0.173570	-0.057609
GENE1779X	At2g06925	ATSPLA2-ALPHA__PLA2-ALPHA; phospholipase A2	1.000000	1.401772	-0.341140	1.378727	-0.872951	3.711993	0.048502	-1.149881	0.307400
GENE1577X	At2g04540	3-oxoacyl-(acyl-carrier-protein) synthase II, putative	1.000000	0.210487	0.125374	0.391023	0.061858	0.639578	-0.073397	-0.293820	-0.073289
GENE1501X	At1g79460	ATKS_KS__GA2 (GA REQUIRING 2); ent-kaurene synthase	1.000000	1.108211	0.242654	0.655435	-0.047977	2.005910	0.377690	-0.120577	-1.013860
GENE872X	At4g11640	ATSR (ARABIDOPSIS THALIANA SERINE RACEMASE); serine racemase	1.000000	0.673916	-0.196314	0.624206	0.089115	0.369447	-0.292446	-0.273072	-0.629425
GENE1734X	At2g15090	KCS8 (3-KETOACYL-COA SYNTHASE 8); acyltransferase/ catalytic/ transferase, transferring acyl groups other than amino-acyl groups	1.000000	1.314670	-1.514688	2.376005	0.178012	2.035536	-1.206502	-1.323026	-1.508214
GENE790X	At4g26520	fructose-bisphosphate aldolase, cytoplasmic	1.000000	0.299005	-1.255644	1.201427	0.092643	0.875910	0.477008	0.348103	-0.326048
GENE1399X	At1g18360	hydrolase, alpha/beta fold family protein	1.000000	0.483749	-0.981289	0.963942	-0.366940	0.753985	0.056382	-0.145668	-0.917684
GENE1763X	At2g32440	CYP88A4__KAO2 (ENT-KAURENOIC ACID HYDROXYLASE 2); ent-kaurenoate oxidase/ oxygen binding	1.000000	0.631114	-0.532998	0.893240	0.057256	0.639797	0.196704	0.531582	-0.493369
GENE1805X	At2g26870	phosphoesterase family protein	1.000000	0.392930	-0.253906	0.771242	0.530698	0.642901	0.094813	0.247034	-0.491287
GENE447X	At5g14220	hemg2_MEE61__HEMG2; electron carrier/ oxidoreductase/ protoporphyrinogen oxidase	1.000000	0.369197	-0.219812	0.442431	-0.155723	0.733073	0.022987	-0.844729	-0.011825
GENE1614X	At1g70310	SPDS2 (spermidine synthase 2); spermidine synthase	1.000000	-0.075119	0.436968	1.249544	-0.310018	0.879021	0.240577	-1.285653	-0.221733
GENE1319X	At1g55880	pyridoxal-5'-phosphate-dependent enzyme, beta family protein	1.000000	0.409440	0.386891	0.434704	-0.068208	0.338835	-0.224419	-0.407645	0.096871
GENE1400X	At1g18500	IPMS1__MAML-4 (METHYLTHIOALKYLMALATE SYNTHASE-LIKE 4); 2-isopropylmalate synthase	1.000000	0.373429	-0.089934	0.333441	0.363685	0.564603	-0.721306	-1.502866	-0.783599
GENE85X	At1g73370	ATSUS6__SUS6 (SUCROSE SYNTHASE 6); UDP-glycosyltransferase/ sucrose synthase	1.000000	-0.219831	0.551186	0.594866	-0.549959	-0.079360	-0.292241	0.080922	-0.316181
GENE91X	At1g58440	SQE1__XF1; squalene monooxygenase	1.000000	0.069147	0.220869	0.866251	-0.799514	-0.332194	-0.554180	-0.183946	-0.249430
GENE378X	At5g38970	ATBR6OX_CYP85A1__BR6OX1 (BRASSINOSTEROID-6-OXIDASE 1); monooxygenase/ oxygen binding	1.000000	0.023079	0.218776	0.280429	-0.398233	0.230165	0.012001	0.296800	-0.267385
GENE542X	At3g59480	pfkB-type carbohydrate kinase family protein	1.000000	0.477529	0.553670	0.596800	-0.858264	0.309783	-0.896677	0.829758	-0.363815
GENE490X	At5g05890	UDP-glucoronosyl/UDP-glucosyl transferase family protein	1.000000	-1.170825	0.805808	1.119059	-0.930048	1.265223	-0.426708	-0.039442	0.037639
GENE1876X	At2g26640	KCS11 (3-KETOACYL-COA SYNTHASE 11); acyltransferase/ catalytic/ transferase, transferring acyl groups other than amino-acyl groups	1.000000	-0.472045	0.211724	1.449203	-1.428389	0.679581	0.232315	-0.100462	-0.373894
GENE464X	At5g10170	ATMIPS3__MIPS3 (MYO-INOSITOL-1-PHOSTPATE SYNTHASE 3); binding / catalytic/ inositol-3-phosphate synthase	1.000000	-0.616909	1.149840	1.935966	0.245376	0.249560	-0.152370	-1.022244	0.813327
GENE940X	At1g18580	GAUT11 (Galacturonosyltransferase 11); polygalacturonate 4-alpha-galacturonosyltransferase	1.000000	-0.086329	0.369961	0.477970	0.042681	0.278549	-0.068115	-0.017055	0.252282
GENE267X	At5g56720	malate dehydrogenase, cytosolic, putative	1.000000	-0.300733	0.406286	0.589330	-0.047278	0.215079	-0.523766	0.217966	0.171167
GENE1179X	At3g07420	ATNS2_SYNC2_SYNC2_ARATH__NS2; asparagine-tRNA ligase	1.000000	-0.225845	0.554281	0.558245	-0.222779	0.432243	-0.409584	0.190382	0.443837
GENE10X	At2g41510	ATCKX1__CKX1 (CYTOKININ OXIDASE/DEHYDROGENASE 1); cytokinin dehydrogenase	1.000000	0.229054	0.708719	0.485356	0.134221	0.189729	-0.209045	-0.091094	0.030800
GENE1009X	At3g29430	geranylgeranyl pyrophosphate synthase, putative / GGPP synthetase, putative / farnesyltranstransferase, putative	1.000000	-0.081616	0.837882	0.493374	-0.112190	0.371846	-0.337790	-0.025603	0.121162
GENE948X	At1g17890	GER2; binding / catalytic/ coenzyme binding	1.000000	-0.181118	0.920627	0.437935	0.359314	0.495355	0.122092	-0.116368	0.159390
GENE1715X	At2g46505	SDH4; succinate dehydrogenase (ubiquinone)	1.000000	-0.071357	0.593620	0.192068	-0.076985	0.252751	0.119782	-0.063151	-0.119825
GENE70X	At4g15500	UGT84A4; UDP-glycosyltransferase/ sinapate 1-glucosyltransferase/ transferase, transferring glycosyl groups / transferase, transferring hexosyl groups	1.000000	-1.116019	1.016215	0.407630	-0.131258	0.285749	0.066929	0.059666	0.151827
GENE512X	At5g01320	pyruvate decarboxylase, putative	1.000000	-0.787033	1.171388	0.301451	0.074391	0.566535	-0.181046	0.045289	0.406663
GENE686X	At4g37970	CAD6 (CINNAMYL ALCOHOL DEHYDROGENASE 6); binding / catalytic/ oxidoreductase/ zinc ion binding	1.000000	-0.795757	0.729589	-0.101359	0.135030	0.282097	0.023349	-0.093349	0.152443
GENE1688X	At1g23800	ALDH2B7; 3-chloroallyl aldehyde dehydrogenase/ aldehyde dehydrogenase (NAD)	1.000000	-0.943030	1.891856	-0.247060	0.465020	0.441191	-0.198450	1.249371	0.040420
GENE129X	At5g20980	ATMS3 (methionine synthase 3); 5-methyltetrahydropteroyltriglutamate-homocysteine S-methyltransferase/ methionine synthase	1.000000	-0.498533	0.512449	1.206614	0.464796	0.023913	0.211946	0.467120	-0.043162
GENE823X	At4g22930	DHOASE__PYR4 (PYRIMIDIN 4); dihydroorotase/ hydrolase/ hydrolase, acting on carbon-nitrogen (but not peptide) bonds, in cyclic amides	1.000000	-0.675518	0.496611	0.930344	0.284981	0.025526	0.243499	0.110318	0.327123
GENE68X	At4g15370	PEN2__BARS1 (BARUOL SYNTHASE 1); baruol synthase/ catalytic	1.000000	-0.469904	0.509462	0.629411	0.179734	0.181331	0.047645	0.237631	-0.321014
GENE1828X	At2g23560	ATMES7__MES7 (METHYL ESTERASE 7); hydrolase/ hydrolase, acting on ester bonds / methyl indole-3-acetate esterase/ methyl salicylate esterase	1.000000	-1.617941	0.874794	0.964356	0.326960	-0.067333	-0.130059	0.274213	-0.093684
GENE308X	At5g51310	gibberellin 20-oxidase-related	1.000000	-0.730319	0.750987	0.531326	-0.121428	0.172706	0.418843	0.173242	-0.212791
GENE1282X	At1g80340	ATGA3OX2_GA4H__GA3OX2 (GIBBERELLIN 3-OXIDASE 2); gibberellin 3-beta-dioxygenase	1.000000	-0.856484	0.842542	0.398994	-0.017919	-0.088102	0.530232	0.206389	-0.236071
GENE1338X	At1g43710	emb1075 (embryo defective 1075); carboxy-lyase/ catalytic/ pyridoxal phosphate binding	1.000000	-0.289334	0.740629	0.842969	0.011689	0.099030	0.493675	0.545185	-0.020699
GENE1368X	At1g63000	UER1__NRS/ER (NUCLEOTIDE-RHAMNOSE SYNTHASE/EPIMERASE-REDUCTASE); UDP-4-keto-6-deoxy-glucose-3,5-epimerase/ UDP-4-keto-rhamnose-4-keto-reductase/ dTDP-4-dehydrorhamnose 3,5-epimerase/ dTDP-4-dehydrorhamnose reductase	1.000000	-0.916979	1.189587	0.862724	-0.341475	-0.160307	0.670843	0.775581	0.116551
GENE413X	At5g23220	NIC3 (NICOTINAMIDASE 3); catalytic/ nicotinamidase	1.000000	-0.365820	1.568797	0.006903	-0.627212	-0.270685	-0.256383	-0.446382	0.434452
GENE634X	At3g46700	UDP-glycosyltransferase/ transferase, transferring glycosyl groups	1.000000	-0.424116	1.479231	-0.047415	-0.741815	-0.491683	-0.666269	-0.409487	0.480206
GENE522X	At3g62740	BGLU7 (BETA GLUCOSIDASE 7); catalytic/ cation binding / hydrolase, hydrolyzing O-glycosyl compounds	1.000000	-0.109743	0.903436	-0.010900	-0.632690	-0.329651	-0.323469	-0.530086	0.293356
GENE1479X	At1g14120	2-oxoglutarate-dependent dioxygenase, putative	1.000000	-0.820226	2.018093	-0.269748	-1.724626	-1.335769	-0.959113	-1.700274	1.583119
GENE647X	At3g44550	FAR5 (FATTY ACID REDUCTASE 5); binding / catalytic/ oxidoreductase, acting on the CH-CH group of donors	1.000000	-0.218828	1.447958	-0.507284	-0.556231	-0.662451	-0.591073	-0.321646	-0.075020
GENE1651X	At1g65610	ATGH9A2__KOR2; catalytic/ hydrolase, hydrolyzing O-glycosyl compounds	1.000000	-0.415075	1.159117	-0.377646	-0.139622	-0.289795	-0.708087	-0.302337	0.460773
GENE947X	At1g17960	threonyl-tRNA synthetase, putative / threonine--tRNA ligase, putative	1.000000	0.139307	0.549981	-0.042295	-0.392378	-0.059614	-0.352520	-0.014513	0.054634
GENE290X	At5g53990	glycosyltransferase family protein	1.000000	-0.081420	1.046848	-0.102423	-0.172249	0.164361	-0.569887	-0.422122	-0.208493
GENE1557X	At2g21550	bifunctional dihydrofolate reductase-thymidylate synthase, putative / DHFR-TS, putative	1.000000	-0.356741	1.174864	0.330126	-0.040966	0.121209	-0.158203	-0.497983	0.220044
GENE364X	At5g42600	MRN1 (MARNERAL SYNTHASE); catalytic/ marneral synthase	1.000000	-0.709424	1.288334	0.494228	-0.968649	0.095359	-0.614406	-0.322501	0.131236
GENE487X	At5g05880	UDP-glucoronosyl/UDP-glucosyl transferase family protein	1.000000	-0.233476	1.019314	0.230776	-0.755304	0.100030	-0.612269	-0.401038	-0.199824
GENE640X	At3g46500	oxidoreductase, 2OG-Fe(II) oxygenase family protein	1.000000	-0.176489	0.905989	0.132151	-0.383728	0.268275	-0.456826	-0.210387	0.114690
GENE71X	At4g14940	ATAO1 (ARABIDOPSIS THALIANA AMINE OXIDASE 1); amine oxidase/ copper ion binding	1.000000	-0.683509	0.914080	0.609270	-0.985605	-0.051459	-0.547911	-0.229849	0.622285
GENE1790X	At2g29740	UGT71C2 (UDP-GLUCOSYL TRANSFERASE 71C2); UDP-glycosyltransferase/ quercetin 3'-O-glucosyltransferase/ quercetin 3-O-glucosyltransferase/ quercetin 7-O-glucosyltransferase/ transferase, transferring glycosyl groups	1.000000	-0.396807	1.187102	0.128853	-0.778066	-0.028508	-0.919318	-0.302820	0.550910
GENE136X	At4g37070	PLA IVA_PLP1__patatin, putative	1.000000	-0.671311	2.181081	-0.058208	-2.133262	-0.372002	-0.329118	-0.754820	1.203852
GENE226X	At5g63600	FLS5 (FLAVONOL SYNTHASE 5); flavonol synthase	1.000000	-1.061277	3.004808	0.198495	-2.267156	-0.281965	-0.780336	-0.981927	1.425563
GENE196X	At5g66690	UGT72E2; UDP-glycosyltransferase/ coniferyl-alcohol glucosyltransferase/ transferase, transferring glycosyl groups	1.000000	-0.902123	2.197293	-0.029261	-1.480746	-0.270312	0.037861	-0.528767	0.595677
GENE121X	At5g20550	oxidoreductase, 2OG-Fe(II) oxygenase family protein	1.000000	-0.778799	1.912106	0.438820	-1.020952	-0.147101	0.079861	-0.398834	0.742269
GENE337X	At5g47990	THAD_THAD1__CYP705A5; oxygen binding / thalian-diol desaturase	1.000000	-1.457483	2.996816	0.463009	-2.467414	-0.552095	0.284217	-0.691679	1.510077
GENE338X	At5g48000	CYP708 A2_THAH_THAH1__CYP708A2; oxygen binding / thalianol hydroxylase	1.000000	-1.644800	3.058907	0.504805	-1.942152	-0.534244	0.261285	-0.672727	1.351128
GENE339X	At5g48010	THAS1 (THALIANOL SYNTHASE 1); catalytic/ thalianol synthase	1.000000	-1.100052	2.545697	0.217789	-1.557984	-0.553317	0.143440	-0.868491	1.198327
GENE389X	At5g37950	transferase, transferring hexosyl groups	1.000000	-0.833595	1.063011	0.160239	-1.236655	-0.198781	-0.072760	-0.334777	0.760195
GENE1351X	At1g06120	fatty acid desaturase family protein	1.000000	-0.828883	1.755911	0.224903	-1.693898	0.050771	-0.010110	0.083803	0.959520
GENE1789X	At2g29750	UGT71C1 (UDP-GLUCOSYL TRANSFERASE 71C1); UDP-glycosyltransferase/ quercetin 3'-O-glucosyltransferase/ quercetin 7-O-glucosyltransferase/ transferase, transferring glycosyl groups	1.000000	-1.009937	2.258742	0.324013	-2.019307	-0.280556	0.120322	-0.251134	1.417718
GENE1058X	At3g25820	ATTPS-CIN (terpene synthase-like sequence-1,8-cineole); (E)-beta-ocimene synthase/ myrcene synthase	1.000000	-0.967662	1.710688	0.013873	-1.737769	-0.960447	0.318127	-0.555114	0.927695
GENE1431X	At1g22440	alcohol dehydrogenase, putative	1.000000	-1.023930	2.429257	-0.058279	-2.316190	-0.860770	0.254195	-0.982895	0.944392
GENE643X	At3g45070	sulfotransferase family protein	1.000000	-1.347088	2.423306	0.564427	-2.101075	-0.508734	0.810995	-0.455673	1.195989
GENE497X	At5g04960	pectinesterase family protein	1.000000	-1.371948	2.162192	0.799093	-2.175983	-0.255011	0.558679	-0.022603	0.793278
GENE846X	At4g19680	IRT2; iron ion transmembrane transporter/ zinc ion transmembrane transporter	1.000000	-0.874894	1.414759	0.376448	-1.183856	-0.248684	0.258727	0.043217	0.523557
GENE1151X	At3g10710	pectinesterase family protein	1.000000	-0.917189	1.518464	0.452297	-1.337325	-0.274986	0.295815	0.218883	0.410429
GENE66X	At4g15290	ATCSLB5_CSLB05__ATCSLB05; cellulose synthase/ transferase/ transferase, transferring glycosyl groups	1.000000	-0.689565	1.202663	0.350218	-0.812772	-0.041495	-0.033576	0.143601	0.178597
GENE201X	At5g66280	GMD1 (GDP-D-MANNOSE 4,6-DEHYDRATASE 1); GDP-mannose 4,6-dehydratase/ binding / catalytic/ coenzyme binding	1.000000	-0.883956	2.036007	0.934029	-1.102170	-0.036705	0.205650	0.405806	0.645004
GENE498X	At5g04970	pectinesterase, putative	1.000000	-0.777963	1.255996	0.619130	-0.834713	0.420997	-0.081601	0.242224	0.352963
GENE1626X	At1g67110	CYP735A2; electron carrier/ heme binding / iron ion binding / monooxygenase/ oxygen binding	1.000000	-0.727200	1.557220	0.917095	-0.771655	0.194495	-0.246490	0.071917	0.460892
GENE30X	At4g15340	04C11__ATPEN1 (ARABIDOPSIS THALIANA PENTACYCLIC TRITERPENE SYNTHASE 1); arabidiol synthase	1.000000	-0.619479	1.722496	0.536225	-1.201096	0.186692	-0.411109	-0.161679	0.656557
GENE1532X	At1g05650	polygalacturonase, putative / pectinase, putative	1.000000	-0.439372	1.164533	0.349118	-0.626475	0.129443	-0.180437	-0.099427	0.327173
GENE989X	At1g66800	cinnamyl-alcohol dehydrogenase family / CAD family	1.000000	-0.990235	2.365534	0.579695	-1.330366	-0.096601	-0.291547	-0.059756	0.770106
GENE999X	At3g31415	terpene synthase/cyclase family protein	1.000000	-0.702602	1.621142	0.507590	-0.838625	0.030067	-0.125053	-0.068407	0.273774
GENE1827X	At2g32610	ATCSLB1_CSLB01__ATCSLB01; cellulose synthase/ transferase/ transferase, transferring glycosyl groups	1.000000	-0.396031	0.979340	0.203819	-0.459615	0.227791	-0.221455	0.037236	0.256094
GENE635X	At3g46720	UDP-glucoronosyl/UDP-glucosyl transferase family protein	1.000000	-0.608567	1.221726	0.320814	-0.519244	-0.012143	0.169262	-0.036070	0.311807
GENE1802X	At2g22930	glycosyltransferase family protein	1.000000	-0.562529	1.230544	0.221337	-0.488804	0.035246	-0.050681	-0.091434	0.411645
GENE187X	At5g26310	UGT72E3; UDP-glycosyltransferase/ coniferyl-alcohol glucosyltransferase/ transferase, transferring glycosyl groups	1.000000	-0.724119	1.255083	0.010396	-1.297694	0.005991	-0.215567	0.728017	0.467919
GENE1455X	At1g53830	ATPME2; pectinesterase	1.000000	-0.782859	1.549172	-0.055639	-1.665518	0.527038	-0.421534	0.258330	0.705222
GENE1034X	At3g25830	ATTPS-CIN (terpene synthase-like sequence-1,8-cineole); (E)-beta-ocimene synthase/ myrcene synthase	1.000000	-1.523600	2.762544	-0.190703	-2.683136	-1.226794	-0.040871	-1.091261	-0.355197
GENE1144X	At3g02780	IDI2_IPIAT1__IPP2 (ISOPENTENYL PYROPHOSPHATE:DIMETHYLALLYL PYROPHOSPHATE ISOMERASE 2); isopentenyl-diphosphate delta-isomerase	1.000000	-0.251129	0.560128	-0.161313	-0.825643	-0.100759	0.023257	-0.343731	0.110922
GENE1830X	At2g23620	ATMES1__MES1 (METHYL ESTERASE 1); hydrolase, acting on ester bonds / methyl indole-3-acetate esterase/ methyl jasmonate esterase/ methyl salicylate esterase	1.000000	-0.867571	1.067615	-0.087930	-1.200889	-0.385173	-0.452402	-0.010709	0.038734
GENE1094X	At3g14530	geranylgeranyl pyrophosphate synthase, putative / GGPP synthetase, putative / farnesyltranstransferase, putative	1.000000	0.003261	0.916026	0.746803	-0.629993	-0.146848	0.119735	0.180087	0.270123
GENE1445X	At1g02810	pectinesterase family protein	1.000000	0.504115	2.112189	0.906251	-1.558362	-0.220436	-0.161080	0.050114	0.790561
GENE274X	At5g56080	ATNAS2__NAS2 (NICOTIANAMINE SYNTHASE 2); nicotianamine synthase	1.000000	-1.045659	1.743267	0.517630	-0.033704	-0.691256	0.114116	-0.141273	0.058606
GENE405X	At5g24140	SQP2; FAD binding / oxidoreductase/ squalene monooxygenase	1.000000	-0.630432	1.133372	0.265731	-0.497379	-0.491176	-0.301948	-0.073485	0.176486
GENE868X	At4g12440	APT4__adenine phosphoribosyltransferase, putative	1.000000	-0.396327	0.438387	0.325083	-0.157106	-0.156524	0.012364	-0.023921	0.235505
GENE1304X	At1g51420	ATSPP1__SPP1 (SUCROSE-PHOSPHATASE 1); catalytic/ magnesium ion binding / phosphatase/ sucrose-phosphatase	1.000000	-0.889261	1.780440	0.283590	-0.383047	-0.225551	-0.210221	0.786542	0.532318
GENE626X	At3g47400	pectinesterase family protein	1.000000	-0.316744	0.777133	0.623982	-0.335474	0.360955	-0.133874	0.374266	0.195052
GENE1679X	At1g31070	UDP-N-acetylglucosamine pyrophosphorylase-related	1.000000	-0.373085	1.009261	0.956718	-0.235549	0.200238	0.247279	0.513584	0.361333
GENE395X	At5g36140	CYP716A2; electron carrier/ heme binding / iron ion binding / monooxygenase	1.000000	-0.489982	0.983976	0.319043	-0.392525	0.023807	-0.194731	0.052041	-0.142420
GENE427X	At5g19040	ATIPT5__IPT5; ATP binding / tRNA isopentenyltransferase/ transferase, transferring alkyl or aryl (other than methyl) groups	1.000000	-0.463215	0.930740	0.417576	-0.504150	0.184651	-0.480522	-0.018102	-0.085417
GENE773X	At4g28410	aminotransferase-related	1.000000	-0.465792	1.016434	0.479154	-0.377132	0.342410	-0.371432	0.118081	-0.079204
GENE1041X	At3g20160	geranylgeranyl pyrophosphate synthase, putative / GGPP synthetase, putative / farnesyltranstransferase, putative	1.000000	-0.242719	0.553170	0.304776	-0.226899	0.065075	-0.154635	0.013129	-0.053153
GENE1650X	At1g65570	polygalacturonase, putative / pectinase, putative	1.000000	-0.470474	0.746655	0.328169	-0.515402	0.200633	-0.261331	0.283120	-0.035241
GENE1656X	At1g22880	ATCEL5_ATGH9B4__CEL5 (CELLULASE 5); catalytic/ hydrolase, hydrolyzing O-glycosyl compounds	1.000000	-0.931053	1.081891	0.940099	-0.704701	0.178145	-0.135880	0.451441	-0.305536
GENE1424X	At1g50580	glycosyltransferase family protein	1.000000	-0.375693	1.036293	0.286713	-0.086898	0.154963	-0.047029	0.125477	0.095275
GENE1007X	At3g32040	geranylgeranyl pyrophosphate synthase, putative / GGPP synthetase, putative / farnesyltranstransferase, putative	1.000000	-0.587261	1.106297	0.471847	-0.336476	0.198063	0.029460	0.109796	0.073898
GENE1822X	At2g32620	ATCSLB2_CSLB02__ATCSLB02; cellulose synthase/ transferase/ transferase, transferring glycosyl groups	1.000000	-0.549170	0.863953	0.434741	-0.370803	0.072431	0.026989	0.194179	-0.046690
GENE1848X	At2g23630	sks16 (SKU5 Similar 16); copper ion binding / pectinesterase	1.000000	-0.967893	1.551219	0.838511	-0.635838	0.145912	0.224410	0.285970	0.140172
GENE1497X	At1g64910	glycosyltransferase family protein	1.000000	-0.251904	0.759517	0.532893	-0.065689	0.116341	0.143485	0.044685	-0.005662
GENE1498X	At1g64920	glycosyltransferase family protein	1.000000	-0.266920	0.851560	0.408559	-0.099640	0.021605	0.040592	0.016524	-0.009202
GENE1708X	At2g18450	SDH1-2; succinate dehydrogenase	1.000000	-0.324457	0.762452	0.515411	-0.175572	-0.142654	0.022489	-0.011895	-0.013127
GENE230X	At5g63560	transferase family protein	1.000000	-0.680626	1.960022	-0.198676	-1.129599	-0.285442	-0.373551	-1.176312	-2.092922
GENE369X	At5g41040	transferase family protein	1.000000	-1.206799	1.940874	-0.470213	-1.959260	-0.920766	0.959971	-1.616600	-3.267931
GENE793X	At4g26220	caffeoyl-CoA 3-O-methyltransferase, putative	1.000000	-0.984831	1.354552	-0.057740	-2.389923	-0.640738	0.429283	0.028887	-1.684706
GENE1330X	At1g48930	AtGH9C1 (Arabidopsis thaliana glycosyl hydrolase 9C1); catalytic/ hydrolase, hydrolyzing O-glycosyl compounds	1.000000	-1.382617	1.605805	0.300585	-2.045992	-0.577694	1.015644	-0.107040	-1.241326
GENE646X	At3g44540	FAR4 (FATTY ACID REDUCTASE 4); binding / catalytic/ oxidoreductase, acting on the CH-CH group of donors	1.000000	-0.638254	1.901263	-0.695286	-1.787942	-0.526741	-0.081331	-0.625069	-1.417023
GENE1026X	At3g29630	glycosyltransferase family protein	1.000000	-0.363039	0.865959	-0.130474	-0.754557	-0.184997	0.235490	-0.296702	-0.856932
GENE1634X	At1g55740	AtSIP1 (Arabidopsis thaliana seed imbibition 1); hydrolase, hydrolyzing O-glycosyl compounds	1.000000	-0.501548	1.066248	-0.216166	-0.888912	-0.328235	0.394312	-0.165589	-0.628571
GENE400X	At5g24410	glucosamine/galactosamine-6-phosphate isomerase-related	1.000000	-0.619517	1.507334	0.460849	-1.155619	0.411576	0.007182	-0.278048	-1.243944
GENE248X	At5g58860		1.000000	-1.055048	2.416576	0.139802	-1.420837	-0.650708	0.172828	-1.251284	-1.306604
GENE228X	At5g63590	FLS3 (FLAVONOL SYNTHASE 3); flavonol synthase	1.000000	-0.713028	1.806432	0.125047	-1.175027	-0.173065	0.006069	-0.673623	-0.488472
GENE655X	At3g43190	ATSUS4__SUS4; UDP-glycosyltransferase/ sucrose synthase/ transferase, transferring glycosyl groups	1.000000	-0.448802	1.111393	0.219819	-0.626149	-0.110513	-0.083393	-0.270912	-0.281133
GENE1843X	At2g43880	polygalacturonase, putative / pectinase, putative	1.000000	-0.443447	1.298500	0.355263	-0.422767	-0.097478	0.003954	-0.097010	-0.469979
GENE1739X	At2g19590	ACO1 (ACC OXIDASE 1); 1-aminocyclopropane-1-carboxylate oxidase	1.000000	-0.847110	1.249409	0.854478	-0.768649	-0.066639	-0.009814	-0.433813	-0.489047
GENE830X	At4g22110	alcohol dehydrogenase, putative	1.000000	-0.691513	0.840346	0.407353	-0.831320	-0.139587	0.321834	-0.213793	-0.329345
GENE1158X	At3g07130	ATPAP15__PAP15 (PURPLE ACID PHOSPHATASE 15); acid phosphatase/ protein serine/threonine phosphatase	1.000000	-1.417180	1.237894	0.501825	-1.591714	-0.374410	1.016486	-0.045284	-0.330448
GENE1408X	At1g47840	HXK3 (HEXOKINASE 3); ATP binding / fructokinase/ glucokinase/ hexokinase	1.000000	-0.655895	1.189720	0.569889	-1.124483	-0.162164	0.730471	-0.679233	-0.651835
GENE1021X	At3g19000	oxidoreductase, 2OG-Fe(II) oxygenase family protein	1.000000	-1.337934	-0.414837	-0.285471	-1.297622	-0.173973	1.196252	-0.248972	-0.863568
GENE1571X	At2g46370	FIN219__JAR1 (JASMONATE RESISTANT 1); ATP binding / adenylyltransferase/ catalytic/ jasmonate-amino synthetase	1.000000	-0.766162	0.316531	-0.492427	-0.679696	-0.160715	0.242709	-0.393477	-0.551611
GENE644X	At3g45130	LAS1; lanosterol synthase	1.000000	-0.400289	0.230981	-0.228773	-0.282358	-0.076423	-0.116913	0.199775	-0.794513
GENE1615X	At1g12010	1-aminocyclopropane-1-carboxylate oxidase, putative / ACC oxidase, putative	1.000000	-1.999189	1.243290	-0.207804	-3.078170	0.844194	-0.087593	-1.326870	-3.681418
GENE1736X	At2g18570	UDP-glucoronosyl/UDP-glucosyl transferase family protein	1.000000	-1.696805	0.157801	-0.106244	-2.180905	0.239690	-0.138514	0.248539	-1.416934
GENE125X	At5g20960	AO1_ATAO_ATAO1__AAO1 (ARABIDOPSIS ALDEHYDE OXIDASE 1); aldehyde oxidase/ indole-3-acetaldehyde oxidase	1.000000	-0.969645	2.042730	-1.824559	-0.398379	0.019130	-0.520017	-2.226440	-0.543752
GENE605X	At3g50740	UGT72E1 (UDP-glucosyl transferase 72E1); UDP-glycosyltransferase/ coniferyl-alcohol glucosyltransferase/ transferase, transferring glycosyl groups	1.000000	-2.887085	1.594803	-0.275063	-0.832909	2.036713	-1.474050	-2.286561	-0.459703
GENE1190X	At3g03520	phosphoesterase family protein	1.000000	-1.986389	1.881164	-0.625443	-0.709977	0.352627	-0.487958	-1.381418	-0.822257
GENE479X	At5g07370	ATIPK2A__IPK2a (INOSITOL POLYPHOSPHATE KINASE 2 ALPHA); inositol or phosphatidylinositol kinase/ inositol trisphosphate 6-kinase	1.000000	-0.807074	-0.036898	-0.241360	0.079446	0.516623	0.288502	-0.370975	-0.113954
GENE1095X	At3g24503	ALDH1A_REF1__ALDH2C4; 3-chloroallyl aldehyde dehydrogenase/ aldehyde dehydrogenase (NAD)/ coniferyl-aldehyde dehydrogenase	1.000000	-2.267979	0.791833	-0.995503	0.489255	0.655966	0.277118	-1.736614	-0.225159
GENE1366X	At1g01420	UGT72B3 (UDP-GLUCOSYL TRANSFERASE 72B3); UDP-glycosyltransferase/ quercetin 3-O-glucosyltransferase/ transferase, transferring glycosyl groups	1.000000	-1.115748	0.193576	-0.331779	0.181700	0.158194	0.618891	-0.265910	-0.948889
GENE930X	At4g00360		1.000000	-3.377415	-1.381567	0.099364	-1.241183	-0.312015	-1.323885	-1.141760	-1.867653
GENE806X	At4g25100	FSD1 (FE SUPEROXIDE DISMUTASE 1); copper ion binding / superoxide dismutase	1.000000	-3.833899	-0.249218	-1.064272	-1.803148	-1.250638	-0.013462	-1.673320	-0.795936
GENE202X	At5g66040	STR16 (SULFURTRANSFERASE PROTEIN 16)	1.000000	-2.562933	0.028299	-0.536959	-1.507885	0.477248	-0.395114	-1.612409	0.062894
GENE1829X	At2g23610	ATMES3__MES3 (METHYL ESTERASE 3); hydrolase, acting on ester bonds / methyl indole-3-acetate esterase/ methyl jasmonate esterase	1.000000	-2.480582	-0.258456	0.355272	-1.046568	-0.362896	-0.306637	-1.816460	-0.125357
GENE303X	At5g51970	sorbitol dehydrogenase, putative / L-iditol 2-dehydrogenase, putative	1.000000	-1.614932	-0.212685	-0.324398	-1.046989	1.166611	-0.256286	-0.024801	-0.414927
GENE883X	At4g09760	choline kinase, putative	1.000000	-1.935759	-1.178946	-1.908206	-1.794863	1.565203	-0.511670	-0.538124	-1.017323
GENE949X	At1g66960	lupeol synthase, putative / 2,3-oxidosqualene-triterpenoid cyclase, putative	1.000000	-0.420567	-0.061103	-0.369410	-0.115208	0.291842	-0.046864	0.135052	-0.107806
GENE1724X	At2g25450	2-oxoglutarate-dependent dioxygenase, putative	1.000000	-4.550480	-0.330712	-2.533574	-1.897495	0.434361	-0.096723	0.070377	-0.597073
GENE94X	At1g58080	HISN1A__ATATP-PRT1 (ATP PHOSPHORIBOSYL TRANSFERASE 1); ATP phosphoribosyltransferase	1.000000	-1.147940	-0.036645	0.917289	0.304899	-0.563483	-0.056147	-0.652710	0.310795
GENE214X	At5g65010	ASN2 (ASPARAGINE SYNTHETASE 2); asparagine synthase (glutamine-hydrolyzing)	1.000000	-2.074831	-0.487223	2.228220	0.595587	-0.117244	0.429041	-0.605418	0.601393
GENE372X	At5g40850	UPM1 (UROPHORPHYRIN METHYLASE 1); uroporphyrin-III C-methyltransferase	1.000000	-1.705484	0.559258	1.154510	0.642618	0.245073	-0.034980	-0.867156	0.564883
GENE1176X	At3g02020	AK3 (ASPARTATE KINASE 3); aspartate kinase	1.000000	-1.625923	-0.693526	1.383883	-0.577004	-0.619165	0.633446	-0.649159	0.622679
GENE1566X	At1g31180	3-isopropylmalate dehydrogenase, chloroplast, putative	1.000000	-2.322124	0.169433	1.548528	-0.375905	-0.249352	0.951381	-0.958609	1.135597
GENE145X	At3g43600	AAO2 (ALDEHYDE OXIDASE 2); aldehyde oxidase	1.000000	-2.064453	1.103359	1.116530	-0.381296	-0.602630	0.328725	-1.082408	-0.030624
GENE417X	At5g23020	MAM-L_MAM3__IMS2 (2-ISOPROPYLMALATE SYNTHASE 2); 2-isopropylmalate synthase/ methylthioalkylmalate synthase	1.000000	-4.339532	2.479574	0.355020	-1.279648	-0.335091	1.980764	-0.079138	0.508291
GENE500X	At5g04950	ATNAS1__NAS1 (NICOTIANAMINE SYNTHASE 1); nicotianamine synthase	1.000000	-4.670604	1.418275	0.219233	-1.055385	-1.846290	1.509739	-0.900127	1.408479
GENE516X	At3g63110	IPT3__ATIPT3 (ARABIDOPSIS THALIANA ISOPENTENYLTRANSFERASE 3); ATP binding / tRNA isopentenyltransferase/ transferase, transferring alkyl or aryl (other than methyl) groups	1.000000	-2.564960	0.709920	1.012430	0.084248	0.315560	0.130009	-0.015357	0.106250
GENE1163X	At3g03190	ATGSTF6__ATGSTF11 (GLUTATHIONE S-TRANSFERASE F11); glutathione transferase	1.000000	-3.033457	0.661832	1.522047	-0.145415	-0.030794	0.761501	0.170080	0.703491
GENE416X	At5g23010	IMS3__MAM1 (METHYLTHIOALKYLMALATE SYNTHASE 1); 2-isopropylmalate synthase/ methylthioalkylmalate synthase	1.000000	-6.137926	-0.467307	0.653133	-0.239514	1.116546	0.638457	-0.040026	0.199926
GENE1036X	At3g19710	BCAT4 (BRANCHED-CHAIN AMINOTRANSFERASE4); catalytic/ methionine-oxo-acid transaminase	1.000000	-6.140599	0.208356	0.657211	-0.570868	0.188001	0.587243	-0.420295	0.157894
GENE1489X	At1g16410	BUS1_SPS1__CYP79F1 (CYTOCHROME P450 79F1); oxidoreductase, acting on paired donors, with incorporation or reduction of molecular oxygen, NADH or NADPH as one donor, and incorporation of one atom of oxygen	1.000000	-3.221500	0.026363	0.698024	0.026553	0.526756	0.832314	-0.054598	-0.078884
GENE1717X	At2g15620	ATHNIR__NIR1 (NITRITE REDUCTASE 1); ferredoxin-nitrate reductase/ nitrite reductase (NO-forming)	1.000000	-3.102544	0.106755	0.720503	0.333118	-0.504198	0.339371	-0.550391	0.649663
GENE859X	At4g13770	REF2__CYP83A1 (CYTOCHROME P450 83A1); oxidoreductase, acting on paired donors, with incorporation or reduction of molecular oxygen, NADH or NADPH as one donor, and incorporation of one atom of oxygen / oxygen binding	1.000000	-4.435120	-0.323831	0.774095	-0.569316	0.310240	1.916889	0.026657	0.511894
GENE1241X	At1g73600	methyltransferase/ phosphoethanolamine N-methyltransferase	1.000000	-4.461216	-0.830414	2.054026	-0.275952	-0.417836	2.419510	0.236266	0.058523
GENE1682X	At1g62560	FMO GS-OX3 (FLAVIN-MONOOXYGENASE GLUCOSINOLATE S-OXYGENASE 3); 3-methylthiopropyl glucosinolate S-oxygenase/ 4-methylthiopropyl glucosinolate S-oxygenase/ 5-methylthiopropyl glucosinolate S-oxygenase/ 6-methylthiopropyl glucosinolate S-oxygenase/ 7-methyl	1.000000	-3.112079	-0.760174	-0.001079	0.589568	-0.173803	2.075694	-0.410488	0.091966
GENE976X	At1g56190	phosphoglycerate kinase, putative	1.000000	-1.474558	-0.909436	0.601472	0.018312	-0.035305	1.186530	0.265932	0.517278
GENE1553X	At2g31790	UDP-glucoronosyl/UDP-glucosyl transferase family protein	1.000000	-1.518124	-0.334397	0.938147	-0.090495	-0.087261	1.364208	-0.096502	1.329173
GENE1510X	At1g54220	dihydrolipoamide S-acetyltransferase, putative	1.000000	-1.217587	0.177625	0.552826	0.598299	-0.114927	1.043549	0.041811	0.267871
GENE294X	At5g53370	ATPMEPCRF__PMEPCRF (PECTIN METHYLESTERASE PCR FRAGMENT F); pectinesterase	1.000000	-3.115148	-0.484569	-1.017001	-0.759287	-1.209414	0.723760	-0.528311	1.167878
GENE1360X	At1g12140	FMO GS-OX5 (FLAVIN-MONOOXYGENASE GLUCOSINOLATE S-OXYGENASE 5); 8-methylthiopropyl glucosinolate S-oxygenase/ flavin-containing monooxygenase/ monooxygenase	1.000000	-1.801353	0.188305	-0.989155	-0.343405	-0.134222	0.660219	-0.195751	0.492930
GENE938X	At1g18590	SOT17 (SULFOTRANSFERASE 17); desulfoglucosinolate sulfotransferase/ sulfotransferase	1.000000	-2.525687	0.358042	-0.164107	0.329987	-0.340232	0.510129	-0.944477	1.765958
GENE1235X	At1g64400	long-chain-fatty-acid--CoA ligase, putative / long-chain acyl-CoA synthetase, putative	1.000000	-1.745642	-0.389406	-0.698953	0.236166	-0.328463	0.156456	-0.216079	0.880192
GENE1439X	At1g37130	B29_CHL3_NIA2-1_NR_NR2__NIA2 (NITRATE REDUCTASE 2); nitrate reductase (NADH)/ nitrate reductase	1.000000	-3.814957	-0.858234	-0.914749	0.167533	-0.836795	-0.292287	-1.019927	2.522710
GENE514X	At5g01220	SQD2 (sulfoquinovosyldiacylglycerol 2); UDP-glycosyltransferase/ UDP-sulfoquinovose:DAG sulfoquinovosyltransferase/ transferase, transferring glycosyl groups	1.000000	-1.804695	-0.454904	-0.246970	-0.260094	0.594326	0.348502	-0.261576	1.161936
GENE1294X	At1g74090	SOT18 (DESULFO-GLUCOSINOLATE SULFOTRANSFERASE 18); 3-methylthiopropyl-desulfoglucosinolate sulfotransferase/ 4-methylthiobutyl-desulfoglucosinolate sulfotransferase/ 5-methylthiopentyl-desulfoglucosinolate sulfotransferase/ 7-methylthioheptyl-desulfogluco	1.000000	-2.635746	0.046266	-0.109177	-1.188304	0.336978	1.480552	0.321016	1.194442
GENE1654X	At1g23020	ATFRO3__FRO3; ferric-chelate reductase	1.000000	-2.562531	0.461845	-0.739407	-0.761224	1.610382	-0.345637	0.249610	1.409325
GENE198X	At5g66920	sks17 (SKU5 Similar 17); copper ion binding / oxidoreductase	1.000000	-1.198908	0.852487	2.264623	-1.493469	-0.983215	-0.615287	-0.731643	0.858511
GENE985X	At3g02350	GAUT9 (Galacturonosyltransferase 9); polygalacturonate 4-alpha-galacturonosyltransferase/ transferase, transferring glycosyl groups / transferase, transferring hexosyl groups	1.000000	-0.624588	0.191798	0.583477	-0.402886	-0.397757	-0.294550	0.026489	0.408043
GENE1385X	At1g41830	SKS6 (SKU5-SIMILAR 6); pectinesterase	1.000000	-1.040989	0.315813	1.432076	-1.042898	-0.755485	0.250127	0.004470	0.509984
GENE1413X	At1g15550	ATGA3OX1_GA4__GA3OX1 (GIBBERELLIN 3-OXIDASE 1); gibberellin 3-beta-dioxygenase/ transcription factor binding	1.000000	-1.059273	0.340455	1.013510	-1.069860	-1.009731	-0.176964	-0.076775	-0.083312
GENE1418X	At1g11580	ATPMEPCRA__PMEPCRA (METHYLESTERASE PCR A); enzyme inhibitor/ pectinesterase	1.000000	-1.793146	1.445528	0.611282	-1.069362	-2.265757	-0.414822	-0.808085	2.217325
GENE660X	At4g39770	trehalose-6-phosphate phosphatase, putative	1.000000	-1.927979	0.327650	1.450258	-0.995254	-0.377489	-0.791264	0.406383	0.042008
GENE1639X	At1g05310	pectinesterase family protein	1.000000	-1.286098	0.208789	0.643528	-0.895918	0.482689	-0.649153	0.379343	0.108971
GENE1019X	At3g23820	GAE6 (UDP-D-GLUCURONATE 4-EPIMERASE 6); UDP-glucuronate 4-epimerase/ catalytic	1.000000	-1.023315	-0.107227	0.650170	-0.483301	0.007009	0.064950	0.377351	1.081198
GENE1613X	At1g70410	ATBCA4_BCA4__carbonic anhydrase, putative / carbonate dehydratase, putative	1.000000	-3.510266	-0.642154	0.797733	-1.426029	-0.893321	-0.746878	0.904481	2.380552
GENE141X	At4g36940	NAPRT1 (NICOTINATE PHOSPHORIBOSYLTRANSFERASE 1); nicotinate phosphoribosyltransferase	1.000000	-0.166363	0.286121	0.213917	0.077415	1.028951	1.086860	0.121419	0.950265
GENE166X	At5g15770	AtGNA1 (Arabidopsis thaliana glucose-6-phosphate acetyltransferase 1); N-acetyltransferase/ glucosamine 6-phosphate N-acetyltransferase	1.000000	-0.367563	0.469996	0.634609	-0.443296	1.258484	1.366057	0.133280	0.231789
GENE553X	At3g57785	unknown protein	1.000000	-0.371856	0.264189	0.210574	0.195712	0.621873	0.691276	0.273731	0.154377
GENE328X	At5g48840	ATPTS_PTS__PANC (ARABIDOPSIS HOMOLOG OF BACTERIAL PANC); pantoate-beta-alanine ligase/ protein homodimerization	1.000000	-0.103597	-0.062542	0.374191	0.126340	0.578612	0.699501	-0.238590	0.243465
GENE185X	At5g26780	SHM2 (SERINE HYDROXYMETHYLTRANSFERASE 2); catalytic/ glycine hydroxymethyltransferase/ pyridoxal phosphate binding	1.000000	-0.327914	0.741152	0.716578	0.185837	0.416004	1.128161	-0.348247	-0.057251
GENE1663X	At1g24280	G6PD3 (GLUCOSE-6-PHOSPHATE DEHYDROGENASE 3); glucose-6-phosphate dehydrogenase	1.000000	-1.460484	1.759046	0.804994	0.702396	0.308928	1.851218	-0.542551	-0.168593
GENE1564X	At1g31230	AK-HSDH I (ASPARTATE KINASE-HOMOSERINE DEHYDROGENASE I); aspartate kinase/ homoserine dehydrogenase	1.000000	-0.818045	0.162893	1.110131	0.349174	0.381028	1.471909	-0.782817	-0.250578
GENE295X	At5g53460	GLT1; glutamate synthase (NADH)	1.000000	0.011540	0.879360	0.163138	-0.557063	1.153160	0.099911	-0.732771	0.532649
GENE379X	At5g38630	ACYB-1; carbon-monoxide oxygenase	1.000000	-0.005415	0.624583	0.165716	-0.568048	0.647660	0.314765	-0.340967	0.223010
GENE1372X	At1g19600	pfkB-type carbohydrate kinase family protein	1.000000	-0.224603	0.693421	0.537537	-0.622967	0.357653	0.130260	-0.798120	0.527527
GENE20X	At2g33220	FUNCTIONS IN: molecular_function unknown; INVOLVED IN: photorespiration; LOCATED IN: mitochondrion, mitochondrial membrane, plastid, respiratory chain complex I; EXPRESSED IN: 25 plant structures; EXPRESSED DURING: 15 growth stages; CONTAINS InterPro DOMA	1.000000	-0.139243	0.261428	0.108485	-0.273489	0.471742	0.157676	0.092791	0.133073
GENE606X	At3g50660	CLM_CYP90B1_SNP2__DWF4 (DWARF 4); steroid 22-alpha hydroxylase	1.000000	-0.144343	0.383080	0.282751	-0.412101	1.010231	0.184872	0.376555	0.121836
GENE193X	At5g67590	FRO1 (FROSTBITE1); NADH dehydrogenase (ubiquinone)	1.000000	-0.109928	0.280154	-0.024841	-0.063154	0.439373	0.087253	-0.060028	0.423507
GENE1117X	At3g14310	ATPME3; pectinesterase	1.000000	-1.069383	0.589719	0.895088	-0.125646	3.340439	0.159098	-0.600456	2.825542
GENE1824X	At2g41490	GPT (UDP-GLCNAC%3ADOLICHOL+PHOSPHATE+GLCNAC-1-P+TRANSFERASE); UDP-N-acetylglucosamine-dolichyl-phosphate N-acetylglucosaminephosphotransferase	1.000000	-0.496748	0.557900	-0.280697	0.100669	0.762567	0.066258	0.265496	0.360683
GENE114X	At5g08370	AtAGAL2 (Arabidopsis thaliana ALPHA-GALACTOSIDASE 2); alpha-galactosidase/ catalytic/ hydrolase, hydrolyzing O-glycosyl compounds	1.000000	-0.872262	-0.630791	0.354426	-0.341418	0.817138	0.957147	0.437421	2.119723
GENE769X	At4g29220	PFK1 (PHOSPHOFRUCTOKINASE 1); 6-phosphofructokinase	1.000000	-0.908761	-0.177403	-0.217503	-0.066083	0.500380	0.428293	0.355041	1.351369
GENE343X	At5g47760	ATPK5_PGLP2__ATPGLP2 (ARABIDOPSIS THALIANA 2-PHOSPHOGLYCOLATE PHOSPHATASE 2); phosphoglycolate phosphatase/ protein serine/threonine kinase	1.000000	0.067111	0.136362	-0.077444	-0.127106	0.662427	0.448684	0.502240	1.597172
GENE917X	At4g02120	CTP synthase, putative / UTP--ammonia ligase, putative	1.000000	-0.299242	-0.236147	-0.313153	-0.220034	0.333452	0.235550	0.229684	1.699494
GENE1438X	At1g65960	GAD2 (GLUTAMATE DECARBOXYLASE 2); calmodulin binding / glutamate decarboxylase	1.000000	0.033100	-0.721619	-0.139985	-0.939730	0.788361	0.204900	-0.306991	3.973126
GENE473X	At5g08530	CI51 (51 kDa subunit of complex I); 4 iron, 4 sulfur cluster binding / FMN binding / NAD or NADH binding / NADH dehydrogenase (ubiquinone)/ oxidoreductase, acting on NADH or NADPH	1.000000	0.093335	0.086106	-0.070269	-0.117603	-0.000800	0.404723	-0.043991	0.533584
GENE1138X	At3g04120	GAPC-1__GAPC1 (GLYCERALDEHYDE-3-PHOSPHATE DEHYDROGENASE C SUBUNIT 1); glyceraldehyde-3-phosphate dehydrogenase (phosphorylating)/ glyceraldehyde-3-phosphate dehydrogenase	1.000000	0.180357	0.452910	-0.142970	-0.251861	-0.654052	0.522003	-0.272413	1.331881
GENE1387X	At1g07890	CS1_MEE6__APX1 (ascorbate peroxidase 1); L-ascorbate peroxidase	1.000000	0.342490	0.150263	-0.439133	-0.053146	-0.703581	0.446968	-0.251948	1.923380
GENE599X	At3g52880	ATMDAR1__monodehydroascorbate reductase, putative	1.000000	-0.143424	-0.318792	-0.668894	-0.270169	-0.400962	0.614049	0.171927	1.183046
GENE1726X	At2g27450	ATNLP1_CPA__NLP1 (NITRILASE-LIKE PROTEIN 1); N-carbamoylputrescine amidase/ hydrolase, acting on carbon-nitrogen (but not peptide) bonds	1.000000	-0.256424	-0.018093	-0.322204	-0.464442	-0.038624	0.229464	-0.309109	0.941690
GENE152X	At5g17530	phosphoglucosamine mutase family protein	1.000000	-0.382346	-0.023362	0.082328	-0.127218	0.103149	0.634291	-0.341077	0.235531
GENE863X	At4g13430	IIL1 (ISOPROPYL MALATE ISOMERASE LARGE SUBUNIT 1); 4 iron, 4 sulfur cluster binding / hydro-lyase/ lyase	1.000000	-0.589487	0.197267	0.259787	-0.250163	-0.119295	0.738264	-0.706371	0.635508
GENE270X	At5g56650	ILL1; IAA-amino acid conjugate hydrolase/ metallopeptidase	1.000000	-0.338703	0.300191	-0.553936	-0.821772	0.253406	1.097439	-0.700151	0.427117
GENE41X	At4g17770	TPS5__ATTPS5; protein binding / transferase, transferring glycosyl groups / trehalose-phosphatase	1.000000	-0.469733	0.247693	-0.113902	-0.599479	0.946303	3.238317	-0.908013	0.520125
GENE1662X	At2g17265	HSK (HOMOSERINE KINASE); homoserine kinase	1.000000	-0.209984	0.267272	-0.131362	-0.379204	0.703367	1.077141	-0.275374	0.073764
GENE387X	At5g37830	OXP1 (OXOPROLINASE 1); 5-oxoprolinase (ATP-hydrolyzing)/ hydrolase	1.000000	0.176884	0.210002	-0.363079	-0.534520	0.729962	0.593786	-0.492059	0.689081
GENE1239X	At1g49820	ATMTK (ARABIDOPSIS THALIANA S-METHYL-5-THIORIBOSE KINASE); S-methyl-5-thioribose kinase	1.000000	-0.022954	0.188636	-1.005224	-1.084300	0.973819	1.112921	-0.906126	1.427788
GENE1562X	At1g04410	malate dehydrogenase, cytosolic, putative	1.000000	0.061502	-0.020694	-0.432933	-0.919061	0.384801	0.474748	-0.890781	1.241947
GENE576X	At3g55440	ATCTIMC__TPI (TRIOSEPHOSPHATE ISOMERASE); triose-phosphate isomerase	1.000000	-0.254396	0.209389	0.050204	-0.170798	0.067763	0.576001	-0.338445	0.759673
GENE1816X	At2g45790	ATPMM__PMM (PHOSPHOMANNOMUTASE); phosphomannomutase	1.000000	-0.468776	0.308361	0.176904	-0.202096	0.925985	1.161292	-0.749549	2.003728
GENE1147X	At3g08610	unknown protein	1.000000	-0.116361	0.280232	0.146167	-0.181240	0.273236	0.349448	-0.017205	0.510535
GENE1598X	At1g79010	NADH-ubiquinone oxidoreductase 23 kDa subunit, mitochondrial (TYKY)	1.000000	-0.039373	0.447723	0.003265	-0.189703	0.274139	0.484546	-0.142472	0.419538
GENE992X	At3g10920	MEE33__MSD1 (MANGANESE SUPEROXIDE DISMUTASE 1); metal ion binding / superoxide dismutase	1.000000	0.030986	0.257536	-0.152674	0.000726	0.360591	0.402387	-0.379458	0.628053
GENE1835X	At2g30860	ATGSTF7_GLUTTR__ATGSTF9 (GLUTATHIONE S-TRANSFERASE PHI 9); glutathione peroxidase/ glutathione transferase	1.000000	-0.060450	0.380407	-0.642119	0.128538	1.273567	0.655942	-1.615961	2.036716
GENE1624X	At1g27450	ATAPT1__APT1 (ADENINE PHOSPHORIBOSYL TRANSFERASE 1); adenine phosphoribosyltransferase	1.000000	0.341910	0.440084	0.344310	0.083754	1.102774	0.808932	-0.582858	1.531377
GENE48X	At4g16450	unknown protein	1.000000	0.125282	0.461319	0.333680	-0.496310	0.333465	0.622736	-0.214925	0.288297
GENE297X	At5g52840	NADH-ubiquinone oxidoreductase-related	1.000000	0.060244	0.332384	0.378544	-0.177658	0.271441	0.572254	-0.265651	0.327013
GENE1864X	At2g35020	UTP--glucose-1-phosphate uridylyltransferase family protein	1.000000	0.074059	0.102489	0.415207	-0.155619	0.307535	0.672910	-0.529894	0.346326
GENE225X	At5g63510	GAMMA CAL1 (GAMMA CARBONIC ANHYDRASE LIKE 1); carbonate dehydratase	1.000000	0.323910	0.417346	0.639365	-0.310947	0.253594	0.319179	-0.143799	0.350346
GENE1695X	At2g02050	NADH-ubiquinone oxidoreductase B18 subunit, putative	1.000000	0.274837	0.465192	0.340207	-0.289515	0.232284	0.351764	-0.067048	0.135271
GENE1546X	At2g31490	unknown protein	1.000000	-0.162263	0.405036	0.484864	-0.169560	0.139840	0.435017	-0.009174	0.136170
GENE37X	At4g17190	FPS2 (FARNESYL DIPHOSPHATE SYNTHASE 2); dimethylallyltranstransferase/ geranyltranstransferase	1.000000	1.296647	0.246956	1.623918	-0.895183	0.569817	0.848201	-0.391967	1.133299
GENE937X	At1g16780	vacuolar-type H+-translocating inorganic pyrophosphatase, putative	1.000000	0.966769	-0.258223	0.972976	-0.364289	0.449687	1.171195	-0.018998	0.450144
GENE674X	At4g39120	IMPL2 (MYO-INOSITOL MONOPHOSPHATASE LIKE 2); 3'(2'),5'-bisphosphate nucleotidase/ L-galactose-1-phosphate phosphatase/ inositol or phosphatidylinositol phosphatase/ inositol-1(or 4)-monophosphatase	1.000000	-0.093812	0.287576	1.195935	0.309709	0.837437	0.619141	-0.195783	0.634435
GENE1102X	At3g18000	NMT1_PEAMT__XPL1 (XIPOTL 1); methyltransferase/ phosphoethanolamine N-methyltransferase	1.000000	1.627149	0.688425	1.898999	0.090197	2.006650	1.505187	-0.353786	1.638846
GENE1490X	At1g16340	ATKSDA__ATKDSA2; 3-deoxy-8-phosphooctulonate synthase	1.000000	0.651659	0.191471	1.211938	-0.185314	1.080308	0.669732	-0.441568	0.499205
GENE1560X	At2g16370	THY-1 (THYMIDYLATE SYNTHASE 1); dihydrofolate reductase/ thymidylate synthase	1.000000	0.508562	0.433877	1.057784	0.096225	0.541295	0.740734	-0.223103	1.071129
GENE1771X	At2g38650	LGT7__GAUT7 (GALACTURONOSYLTRANSFERASE 7); polygalacturonate 4-alpha-galacturonosyltransferase/ transferase, transferring glycosyl groups	1.000000	0.223917	0.326930	0.774736	-0.065291	0.333746	0.533393	0.168739	0.550888
GENE200X	At5g66510	GAMMA CA3 (GAMMA CARBONIC ANHYDRASE 3); carbonate dehydratase	1.000000	0.124754	0.510291	0.557130	-0.016354	0.115616	0.413614	0.017629	1.143584
GENE1303X	At1g47260	APFI__GAMMA CA2 (GAMMA CARBONIC ANHYDRASE 2); carbonate dehydratase	1.000000	-0.021811	0.356853	0.563434	-0.012776	-0.159664	0.472220	-0.126399	0.850409
GENE541X	At3g59760	ATCS-C__OASC (O-ACETYLSERINE (THIOL) LYASE ISOFORM C); ATP binding / cysteine synthase	1.000000	-0.020309	0.828766	0.884783	0.699782	0.058182	0.395304	-0.784566	1.705831
GENE1647X	At1g09780	2,3-biphosphoglycerate-independent phosphoglycerate mutase, putative / phosphoglyceromutase, putative	1.000000	-0.327624	0.855286	0.543337	0.565024	-0.177652	0.812917	-0.370028	2.149122
GENE878X	At4g11010	NDPK3 (NUCLEOSIDE DIPHOSPHATE KINASE 3); ATP binding / nucleoside diphosphate kinase	1.000000	-0.329090	0.446742	0.472599	-0.088209	0.145679	0.985161	0.136222	1.037847
GENE1101X	At3g13930	dihydrolipoamide S-acetyltransferase, putative	1.000000	-0.575796	0.683250	0.338074	0.317354	-0.066290	0.778631	0.296083	0.971420
GENE368X	At5g41670	6-phosphogluconate dehydrogenase family protein	1.000000	-0.286559	1.184156	0.951253	0.350668	0.352222	1.240492	-0.827205	0.922826
GENE1109X	At3g15640	cytochrome c oxidase family protein	1.000000	0.148191	0.687503	0.493494	0.269083	0.232029	0.399925	0.120386	0.385860
GENE506X	At5g03300	ADK2 (ADENOSINE KINASE 2); adenosine kinase/ copper ion binding / kinase	1.000000	0.035985	0.773454	1.673631	0.095474	-0.244347	0.957397	-0.592210	1.167719
GENE1145X	At3g09820	ADK1 (adenosine kinase 1); adenosine kinase/ copper ion binding	1.000000	0.099060	0.599563	1.533291	-0.106265	-0.271580	0.716207	0.215973	1.076604
GENE1435X	At1g22450	ATCOX6B2__COX6B (CYTOCHROME C OXIDASE 6B); cytochrome-c oxidase	1.000000	0.128982	0.532142	0.557139	0.080736	-0.125261	0.338148	-0.003331	0.448541
GENE1515X	At2g17630	phosphoserine aminotransferase, putative	1.000000	0.329354	1.255885	1.863904	0.375760	0.156282	0.748416	-0.277368	0.812607
GENE1761X	At2g29560	enolase, putative	1.000000	0.254211	0.512420	0.577017	-0.014118	0.137714	0.381586	-0.243863	0.417889
GENE680X	At4g38800	ATMTN1; catalytic/ methylthioadenosine nucleosidase	1.000000	-0.176960	0.448084	-0.131233	-0.676273	0.503256	-0.029365	0.065653	0.778275
GENE694X	At4g37830	cytochrome c oxidase-related	1.000000	0.026733	0.403583	-0.137429	-0.528767	0.063305	0.100528	-0.022468	0.432573
GENE1276X	At1g80460	GLI1__NHO1 (nonhost resistance to P. s. phaseolicola 1); carbohydrate kinase/ glycerol kinase	1.000000	0.183164	0.797041	-0.053551	-0.858494	0.129705	-0.352756	0.588464	1.097144
GENE802X	At4g25840	GPP1 (glycerol-3-phosphatase 1); catalytic/ hydrolase	1.000000	0.217435	0.543539	-0.095956	-0.106836	0.176633	0.216463	0.132745	0.611205
GENE1468X	At1g47420	FUNCTIONS IN: molecular_function unknown; INVOLVED IN: biological_process unknown; LOCATED IN: mitochondrion, nucleus; EXPRESSED IN: 26 plant structures; EXPRESSED DURING: 15 growth stages; BEST Arabidopsis thaliana protein match is: GAMMA CA2 (GAMMA CARB	1.000000	0.170287	0.407555	-0.058511	-0.183807	0.142799	0.393508	0.089359	0.856166
GENE1317X	At2g47380	cytochrome c oxidase subunit Vc family protein / COX5C family protein	1.000000	-0.019082	0.591828	-0.054459	-0.306109	0.056751	0.201341	-0.083280	0.680249
GENE443X	At5g16440	IPP1 (ISOPENTENYL DIPHOSPHATE ISOMERASE 1); isopentenyl-diphosphate delta-isomerase	1.000000	0.915527	0.106317	-0.102857	-1.082148	0.792656	0.095626	0.647895	1.371563
GENE1201X	At1g13280	AOC4 (ALLENE OXIDE CYCLASE 4); allene-oxide cyclase	1.000000	1.723610	-0.306387	-0.039846	-1.458123	1.181381	0.899302	0.113836	2.629221
GENE939X	At1g18640	PSP (3-PHOSPHOSERINE PHOSPHATASE); phosphoserine phosphatase	1.000000	0.485947	-0.048670	0.638923	-0.601552	0.651440	0.259497	-0.441755	1.258306
GENE1457X	At1g68560	ATXYL1__XYL1 (ALPHA-XYLOSIDASE 1); alpha-N-arabinofuranosidase/ hydrolase, hydrolyzing O-glycosyl compounds / xylan 1,4-beta-xylosidase	1.000000	1.320026	-0.484024	1.298753	-1.581849	1.991955	0.804656	-0.016784	2.360405
GENE377X	At5g39320	UDP-glucose 6-dehydrogenase, putative	1.000000	0.595919	1.467344	2.354287	-0.853780	-0.168087	-0.161971	0.594207	1.947751
GENE334X	At5g47770	FPS1 (FARNESYL DIPHOSPHATE SYNTHASE 1); dimethylallyltranstransferase/ geranyltranstransferase	1.000000	0.531537	0.491881	1.493253	-0.810721	0.508646	-0.479361	0.193636	2.351453
GENE1787X	At2g29730	UGT71D1 (UDP-GLUCOSYL TRANSFERASE 71D1); UDP-glycosyltransferase/ quercetin 3-O-glucosyltransferase/ transferase, transferring glycosyl groups	1.000000	0.297217	0.613761	0.680354	-1.312311	0.023645	-0.318736	0.315779	1.895428
GENE705X	At4g34640	ERG9__SQS1 (SQUALENE SYNTHASE 1); farnesyl-diphosphate farnesyltransferase	1.000000	0.365317	0.516267	0.437452	-0.525414	-0.141695	0.351694	0.148775	1.267474
GENE907X	At4g02580	NADH-ubiquinone oxidoreductase 24 kDa subunit, putative	1.000000	0.377150	0.257887	0.421547	-0.188431	-0.085808	0.286143	0.035799	0.715434
GENE1703X	At2g20360	binding / catalytic/ coenzyme binding	1.000000	0.399827	0.365856	0.366127	-0.191764	0.118626	0.419348	-0.038742	0.681763
GENE1331X	At1g49140	NADH-ubiquinone oxidoreductase-related	1.000000	0.093031	0.372662	0.360606	-0.438154	0.274871	0.316508	0.083743	0.677719
GENE1780X	At2g47690	NADH-ubiquinone oxidoreductase-related	1.000000	0.132664	0.508308	0.491456	-0.350693	0.357500	0.133029	-0.016940	0.479710
GENE1770X	At2g38700	ATMVD1__MVD1 (MEVALONATE DIPHOSPHATE DECARBOXYLASE 1); diphosphomevalonate decarboxylase/ protein homodimerization	1.000000	0.538472	0.648068	0.460715	-1.229923	0.254334	0.301560	0.259348	1.149074
GENE454X	At5g11770	NADH-ubiquinone oxidoreductase 20 kDa subunit, mitochondrial	1.000000	-0.285529	0.425348	-0.455099	-0.265306	0.063687	0.207566	0.045671	0.084239
GENE285X	At5g54140	ILL3; IAA-amino acid conjugate hydrolase/ metallopeptidase	1.000000	0.220144	0.688695	-0.485201	-0.194362	0.158471	0.299501	-0.193894	-0.017718
GENE854X	At4g18360	(S)-2-hydroxy-acid oxidase, peroxisomal, putative / glycolate oxidase, putative / short chain alpha-hydroxy acid oxidase, putative	1.000000	0.181669	2.189565	-1.479948	-0.199941	-0.650659	0.635905	-0.789250	0.270537
GENE741X	At4g32210	SDH3-2; succinate dehydrogenase	1.000000	-0.067974	0.530350	-0.476193	-0.026924	0.026341	0.441155	-0.028158	-0.051741
GENE87X	At1g44170	ALDH4__ALDH3H1 (ALDEHYDE DEHYDROGENASE 3H1); 3-chloroallyl aldehyde dehydrogenase/ aldehyde dehydrogenase (NAD)	1.000000	0.766220	0.526851	-1.049783	-0.991047	0.354237	0.985780	0.012185	0.342461
GENE1539X	At2g31390	pfkB-type carbohydrate kinase family protein	1.000000	0.709192	1.487345	-0.984915	-0.511754	-0.188633	0.876420	-0.486150	0.929034
GENE1766X	At2g41220	GLU2 (GLUTAMATE SYNTHASE 2); glutamate synthase (ferredoxin)	1.000000	0.748053	0.851941	-1.151874	-0.650751	0.167370	1.337052	-0.673257	0.933030
GENE524X	At2g47650	UXS4 (UDP-XYLOSE SYNTHASE 4); UDP-glucuronate decarboxylase/ catalytic	1.000000	0.434683	1.121966	-0.065473	0.048810	0.106249	0.083708	-0.185328	0.333069
GENE1527X	At1g05620	URH2 (URIDINE-RIBOHYDROLASE 2); hydrolase	1.000000	0.669008	1.059823	0.055298	-0.019845	0.491140	0.170977	-0.010454	0.658565
GENE1160X	At3g03100	NADH:ubiquinone oxidoreductase family protein	1.000000	0.005212	0.552769	-0.094731	-0.313975	0.258434	0.136902	-0.019396	0.081497
GENE1806X	At2g26830	emb1187 (embryo defective 1187); kinase/ phosphotransferase, alcohol group as acceptor	1.000000	0.136336	0.762329	-0.123813	-0.045179	0.489547	0.046929	0.373317	0.191108
GENE242X	At5g60540	ATPDX2_EMB2407__PDX2 (PYRIDOXINE BIOSYNTHESIS 2); glutaminase/ glutaminyl-tRNA synthase (glutamine-hydrolyzing)/ protein heterodimerization	1.000000	-0.474408	0.451557	-0.616363	0.781974	2.076189	0.747234	-0.203643	0.347865
GENE1266X	At1g67550	URE (UREASE); urease	1.000000	-0.389634	0.490914	-0.219919	0.761852	1.247739	0.554948	-0.141330	0.551476
GENE926X	At4g00520	acyl-CoA thioesterase family protein	1.000000	-0.234532	0.097929	-0.047115	0.372790	0.534963	0.449566	-0.187193	0.357867
GENE269X	At5g56630	PFK7 (PHOSPHOFRUCTOKINASE 7); 6-phosphofructokinase	1.000000	0.019628	1.088663	-0.670111	0.603791	1.283605	1.174175	0.081371	1.327628
GENE1584X	At2g36580	pyruvate kinase, putative	1.000000	-0.017334	0.785906	-0.640908	1.028120	0.974530	1.029151	-0.484665	0.737625
GENE510X	At5g03290	isocitrate dehydrogenase, putative / NAD+ isocitrate dehydrogenase, putative	1.000000	-0.110816	0.869617	-0.710229	0.825995	0.380306	0.407174	-0.116057	0.946469
GENE788X	At4g26910	2-oxoacid dehydrogenase family protein	1.000000	-0.238761	0.991420	-0.816215	1.251387	0.729277	-0.078688	-0.187525	1.381650
GENE875X	At4g11840	PLDGAMMA3; phospholipase D	1.000000	-0.088437	0.214852	-0.800503	0.809121	0.530846	0.359276	-0.347964	0.322701
GENE1299X	At1g69640	SBH1 (SPHINGOID BASE HYDROXYLASE 1); catalytic/ sphingosine hydroxylase	1.000000	-0.138116	0.309419	-0.581116	0.616370	0.476687	-0.041125	-0.149766	0.447237
GENE391X	At5g37510	EMB1467 (embryo defective 1467); NADH dehydrogenase (ubiquinone)/ NADH dehydrogenase/ electron carrier/ iron-sulfur cluster binding / oxidoreductase/ oxidoreductase, acting on NADH or NADPH	1.000000	0.154558	0.470792	-0.276080	0.078736	0.093720	0.696906	-0.112822	0.470569
GENE703X	At4g35260	IDH1 (ISOCITRATE DEHYDROGENASE 1); isocitrate dehydrogenase (NAD+)/ oxidoreductase, acting on the CH-OH group of donors, NAD or NADP as acceptor	1.000000	-0.206228	0.677857	-0.471517	0.486014	0.226790	0.803724	-0.260781	0.960912
GENE113X	At5g08300	succinyl-CoA ligase (GDP-forming) alpha-chain, mitochondrial, putative / succinyl-CoA synthetase, alpha chain, putative / SCS-alpha, putative	1.000000	0.300390	0.715442	-0.351252	0.934603	0.032141	0.603102	-0.678642	1.260255
GENE1700X	At2g20420	succinyl-CoA ligase (GDP-forming) beta-chain, mitochondrial, putative / succinyl-CoA synthetase, beta chain, putative / SCS-beta, putative	1.000000	0.348269	0.569856	-0.144684	0.468047	0.086020	0.881743	-0.304278	1.120762
GENE227X	At5g63680	pyruvate kinase, putative	1.000000	0.634003	0.640158	-0.910286	0.174767	-0.098433	0.459128	-0.661321	1.572483
GENE271X	At5g56350	pyruvate kinase, putative	1.000000	0.491490	0.757184	-1.440715	0.863804	0.061126	0.573349	-0.849383	1.498027
GENE1204X	At1g17745	PGDH (3-PHOSPHOGLYCERATE DEHYDROGENASE); phosphoglycerate dehydrogenase	1.000000	1.302264	0.782731	-3.499117	0.789117	0.003499	2.890629	-0.908804	3.302986
GENE1542X	At2g05710	aconitate hydratase, cytoplasmic, putative / citrate hydro-lyase/aconitase, putative	1.000000	0.257553	0.604661	-1.182653	0.393993	0.186199	0.998582	-0.326565	0.584923
GENE768X	At4g29210	GGT3__GGT4 (GAMMA-GLUTAMYL TRANSPEPTIDASE 4); gamma-glutamyltransferase/ glutathione gamma-glutamylcysteinyltransferase	1.000000	0.505453	0.551916	-1.548602	0.408785	1.338771	0.853110	-0.456636	2.041091
GENE1232X	At1g77420	hydrolase, alpha/beta fold family protein	1.000000	0.171043	0.268882	-0.752477	-0.153906	0.296409	0.004862	-0.724026	1.175883
GENE977X	At3g11340	UDP-glucoronosyl/UDP-glucosyl transferase family protein	1.000000	0.285939	1.865365	-3.269442	0.107346	0.581018	0.411830	-1.298936	2.195317
GENE1388X	At1g18870	ICS2 (ISOCHORISMATE SYNTHASE 2); isochorismate synthase	1.000000	-0.299994	1.067011	-0.945640	-0.081853	0.161722	0.414567	-0.629032	0.544307
GENE623X	At3g47833	unknown protein	1.000000	-0.378681	0.537110	-0.407761	0.017248	0.315519	0.978966	0.153998	0.806404
GENE1570X	At2g46390	unknown protein	1.000000	-0.030190	0.565452	-0.452597	-0.118782	0.363955	0.644840	0.222236	0.533728
GENE1592X	At2g22480	PFK5 (PHOSPHOFRUCTOKINASE 5); 6-phosphofructokinase	1.000000	-0.426552	0.585128	-0.726863	-0.104014	0.479439	0.575596	-0.067763	1.241709
GENE508X	At5g03630	ATMDAR2; monodehydroascorbate reductase (NADH)	1.000000	-0.207592	1.099787	-0.935428	0.807667	0.008075	-0.223360	-0.487479	2.223162
GENE789X	At4g26970	aconitate hydratase/ copper ion binding	1.000000	-0.595798	0.920543	-0.782936	0.482539	0.119672	0.181740	0.023704	1.537242
GENE1559X	At2g17130	IDH2 (ISOCITRATE DEHYDROGENASE SUBUNIT 2); isocitrate dehydrogenase (NAD+)/ oxidoreductase, acting on the CH-OH group of donors, NAD or NADP as acceptor	1.000000	-0.635632	0.772981	-0.886641	0.343352	0.051626	0.449427	-0.248282	1.787979
GENE311X	At5g50850	MAB1 (MACCI-BOU); catalytic/ pyruvate dehydrogenase (acetyl-transferring)	1.000000	-0.120554	0.594913	0.035140	0.117133	0.112263	0.308637	0.049810	0.631320
GENE1669X	At2g17420	ATNTRA_NTR2__NTRA (NADPH-DEPENDENT THIOREDOXIN REDUCTASE A); thioredoxin-disulfide reductase	1.000000	-0.035605	0.979020	-0.135512	0.362366	-0.024554	0.187250	-0.200481	1.518146
GENE994X	At1g75270	DHAR2 (DEHYDROASCORBATE REDUCTASE 2); glutathione binding / glutathione dehydrogenase (ascorbate)	1.000000	0.013875	1.138218	-0.469045	0.630996	-0.564304	0.408220	0.012250	0.942873
GENE373X	At5g40650	SDH2-2; electron carrier/ succinate dehydrogenase	1.000000	0.249252	0.618563	-0.179675	0.098361	-0.373918	-0.016598	0.401830	0.919759
GENE1664X	At1g24180	IAR4; oxidoreductase, acting on the aldehyde or oxo group of donors, disulfide as acceptor / pyruvate dehydrogenase (acetyl-transferring)	1.000000	-0.085702	1.324984	-0.074143	0.289762	-0.334520	-0.068737	0.576268	1.148349
GENE1436X	At1g64440	REB1_UGE4__RHD1 (ROOT HAIR DEFECTIVE 1); UDP-glucose 4-epimerase/ protein dimerization	1.000000	0.129244	0.685349	-0.100519	0.214754	-0.126771	0.571663	0.542421	0.710088
GENE1442X	At1g80230	cytochrome c oxidase family protein	1.000000	-0.070164	0.691820	0.032581	0.157486	-0.120008	0.413858	0.389902	0.586426
GENE1606X	At1g60440	ATCOAA__ATPANK1 (PANTOTHENATE KINASE 1); pantothenate kinase	1.000000	0.449957	0.143541	-0.525476	0.376849	0.141126	-0.015925	0.002751	0.850425
GENE1659X	At1g08830	CSD1 (COPPER/ZINC SUPEROXIDE DISMUTASE 1); superoxide dismutase	1.000000	1.088459	0.048871	-0.132385	0.412160	-0.247685	0.070054	-0.266552	1.229890
GENE927X	At4g00550	DGD2; UDP-galactosyltransferase/ UDP-glycosyltransferase/ digalactosyldiacylglycerol synthase/ transferase, transferring glycosyl groups	1.000000	-0.046378	0.643494	-0.684340	0.858470	0.390086	0.224319	0.381323	0.097308
GENE1773X	At2g22780	PMDH1 (PEROXISOMAL NAD-MALATE DEHYDROGENASE 1); L-malate dehydrogenase/ binding / catalytic/ malate dehydrogenase/ oxidoreductase/ oxidoreductase, acting on the CH-OH group of donors, NAD or NADP as acceptor	1.000000	-0.293962	0.708751	-0.482780	0.487744	0.138443	0.370967	0.130207	-0.199059
GENE1856X	At2g44350	CSY4__ATCS; ATP binding / ATP citrate synthase/ citrate (SI)-synthase	1.000000	-0.351161	0.898717	-0.737833	0.385714	-0.038367	0.588621	0.215401	0.069182
GENE1755X	At2g27730	unknown protein	1.000000	0.391297	0.735594	-0.140479	0.287472	0.055449	0.675806	-0.076783	0.090476
GENE1783X	At2g23910	cinnamoyl-CoA reductase-related	1.000000	0.273819	1.153288	-1.322500	1.988650	0.446637	4.392857	-0.416588	0.090959
GENE441X	At5g16570	GLN1;4; glutamate-ammonia ligase	1.000000	-1.158347	-0.049970	-1.253458	-0.420017	0.683110	1.031284	0.105662	0.427482
GENE1051X	At3g27820	ATMDAR4__MDAR4 (MONODEHYDROASCORBATE REDUCTASE 4); monodehydroascorbate reductase (NADH)	1.000000	-1.001355	-0.684434	-1.336816	-0.675693	0.106086	1.084240	-0.000765	0.893697
GENE1173X	At3g01910	AT-SO_AtSO__SOX (SULFITE OXIDASE); sulfite oxidase	1.000000	-0.207846	-0.079481	-0.242323	-0.355577	0.148694	0.438728	0.265343	0.218994
GENE743X	At4g31990	AAT3_ATAAT1__ASP5 (ASPARTATE AMINOTRANSFERASE 5); L-aspartate:2-oxoglutarate aminotransferase	1.000000	-0.894711	-0.195419	-0.297541	-0.231395	0.044878	1.060399	-0.046211	0.003650
GENE1073X	At3g16910	ACN1__AAE7 (ACYL-ACTIVATING ENZYME 7); AMP binding / acetate-CoA ligase	1.000000	-1.452696	-0.114879	-1.143029	-0.079396	-0.623265	1.374541	-0.218024	-0.065572
GENE244X	At5g59290	ATUXS3__UXS3 (UDP-GLUCURONIC ACID DECARBOXYLASE 3); UDP-glucuronate decarboxylase/ catalytic	1.000000	-0.260288	0.473881	0.237516	-1.464244	0.173393	0.126782	0.738949	1.270214
GENE352X	At5g45940	atnudt11 (Arabidopsis thaliana Nudix hydrolase homolog 11); hydrolase	1.000000	0.213979	-0.207421	-0.296856	-2.260773	-0.068960	0.638988	1.007960	1.693414
GENE154X	At5g17420	ATCESA7_CESA7_MUR10__IRX3 (IRREGULAR XYLEM 3); cellulose synthase	1.000000	-0.901560	0.361480	0.049747	-2.022435	-0.298335	0.028980	0.992969	0.549948
GENE280X	At5g54690	IRX8_LGT6__GAUT12 (GALACTURONOSYLTRANSFERASE 12); polygalacturonate 4-alpha-galacturonosyltransferase/ transferase, transferring glycosyl groups / transferase, transferring hexosyl groups	1.000000	-0.660109	0.387997	-0.241698	-1.883597	-0.257584	0.128186	1.093425	0.547818
GENE356X	At5g44030	IRX5_NWS2__CESA4 (CELLULOSE SYNTHASE A4); cellulose synthase/ transferase, transferring glycosyl groups	1.000000	-1.025841	0.159238	0.033238	-2.507572	-0.421072	0.303317	1.353166	1.176011
GENE852X	At4g18780	ATCESA8_CESA8_LEW2__IRX1 (IRREGULAR XYLEM 1); cellulose synthase/ transferase, transferring glycosyl groups	1.000000	-0.767889	0.190496	0.219069	-2.166866	-0.252355	0.095039	0.984139	0.849891
GENE855X	At4g18550	lipase class 3 family protein	1.000000	-0.101652	0.696406	-0.639226	-1.739232	-0.326696	-0.129758	1.041251	0.448057
GENE998X	At1g66200	ATGSR2; copper ion binding / glutamate-ammonia ligase	1.000000	-1.449503	-0.120845	-0.937199	-1.912756	-1.217300	1.071299	0.107113	1.189446
GENE1485X	At1g62800	ASP4 (ASPARTATE AMINOTRANSFERASE 4); catalytic/ pyridoxal phosphate binding / transaminase/ transferase, transferring nitrogenous groups	1.000000	-2.717299	0.986615	-0.860215	-3.124672	-0.362862	0.492189	0.091221	0.686491
GENE1758X	At2g28760	UXS6__NAD-dependent epimerase/dehydratase family protein	1.000000	-1.094335	0.459301	-0.145966	-0.965293	-0.549619	0.252667	0.431188	0.802719
GENE724X	At4g33580	ATBCA5_BCA5__carbonic anhydrase family protein / carbonate dehydratase family protein	1.000000	-0.301655	0.114637	0.521705	-1.096208	-0.412405	0.227099	0.547237	0.028071
GENE1699X	At2g43050	ATPMEPCRD; enzyme inhibitor/ pectinesterase	1.000000	-1.191423	0.320636	-0.584372	-3.272039	-0.380815	0.370033	0.367950	-1.321739
GENE1716X	At2g37090	IRX9 (IRREGULAR XYLEM 9); transferase, transferring glycosyl groups / xylosyltransferase	1.000000	-0.844203	0.496596	-0.133334	-2.355042	-0.695809	0.669733	0.568592	-0.174835
GENE229X	At5g63580	FLS2 (FLAVONOL SYNTHASE 2); flavonol synthase	1.000000	0.777244	-0.365083	-0.658681	-1.054874	-0.494241	0.366577	0.446403	0.521731
GENE727X	At4g33790	FAR3_G7__CER4 (ECERIFERUM 4); fatty acyl-CoA reductase (alcohol-forming)/ oxidoreductase, acting on the CH-CH group of donors	1.000000	1.961768	-0.849834	-0.375115	-2.394413	-0.518066	0.680822	1.149814	1.394052
GENE1601X	At1g78950	beta-amyrin synthase, putative	1.000000	0.728569	-0.368661	-0.516123	-2.038221	-0.099284	-0.064871	1.794949	0.781824
GENE906X	At4g03070	AOP1.1__AOP1; oxidoreductase, acting on paired donors, with incorporation or reduction of molecular oxygen, 2-oxoglutarate as one donor, and incorporation of one atom each of oxygen into both donors	1.000000	0.050376	-0.702849	-0.094123	-0.810175	-0.038931	1.468778	0.812172	0.251733
GENE316X	At5g49970	PDX3__ATPPOX (A. THALIANA PYRIDOXIN (PYRODOXAMINE) 5'-PHOSPHATE OXIDASE); pyridoxamine-phosphate oxidase	1.000000	-0.455708	-0.853908	-0.191641	-0.550075	-0.104726	0.537157	0.602531	0.721655
GENE1599X	At1g78970	ATLUP1__LUP1 (LUPEOL SYNTHASE 1); beta-amyrin synthase/ lupeol synthase	1.000000	-0.585589	-1.658916	-0.573179	-2.246151	0.813863	-0.064418	2.212288	1.009877
GENE450X	At5g13640	ATPDAT; phosphatidylcholine-sterol O-acyltransferase	1.000000	-0.406643	-0.034218	-0.333672	-0.526142	-0.182156	0.043223	0.920904	1.072218
GENE922X	At4g01480	AtPPa5 (Arabidopsis thaliana pyrophosphorylase 5); inorganic diphosphatase/ pyrophosphatase	1.000000	-2.522923	1.112617	-0.937733	-0.913065	-0.667915	1.131165	2.366253	1.817293
GENE1083X	At3g25570	adenosylmethionine decarboxylase family protein	1.000000	-1.278988	-0.281673	-0.673624	0.118424	-0.374292	-0.231583	0.958615	0.957353
GENE816X	At4g23900	nucleoside diphosphate kinase 4 (NDK4)	1.000000	-0.600236	-0.085062	0.222565	-0.034085	-0.021585	0.461696	2.251105	0.994849
GENE1686X	At1g23730	ATBCA3__BCA3 (BETA CARBONIC ANHYDRASE 4); carbonate dehydratase/ zinc ion binding	1.000000	-0.768110	0.175137	-1.030621	0.398281	-0.001420	-0.026566	2.417946	0.890044
GENE361X	At5g43330	malate dehydrogenase, cytosolic, putative	1.000000	-0.345274	0.463002	0.194001	-0.505694	-0.120259	0.821917	1.364180	0.590209
GENE1395X	At1g01050	AtPPa1 (Arabidopsis thaliana pyrophosphorylase 1); inorganic diphosphatase	1.000000	-0.469157	0.274186	0.415428	-0.317680	0.050295	0.626734	0.530291	0.446967
GENE849X	At4g19690	IRT1 (iron-regulated transporter 1); cadmium ion transmembrane transporter/ copper uptake transmembrane transporter/ iron ion transmembrane transporter/ manganese ion transmembrane transporter/ zinc ion transmembrane transporter	1.000000	-1.454691	2.458207	1.295961	-1.875163	-1.302983	1.297489	1.842184	1.473446
GENE1256X	At1g78090	ATTPPB (TREHALOSE-6-PHOSPHATE PHOSPHATASE); trehalose-phosphatase	1.000000	-0.449093	1.430724	0.629004	-1.732559	-0.023608	0.322267	1.559979	0.750095
GENE767X	At4g29130	ATHXK1_GIN2__HXK1 (HEXOKINASE 1); ATP binding / fructokinase/ glucokinase/ hexokinase	1.000000	-0.239694	0.588490	-0.197146	0.349636	-0.497295	1.148591	1.355924	1.187794
GENE319X	At5g49810	MMT; S-adenosylmethionine-dependent methyltransferase	1.000000	-0.490417	0.446387	-0.259641	0.029317	-0.279267	1.156332	0.573245	1.481470
GENE1668X	At1g23190	phosphoglucomutase, cytoplasmic, putative / glucose phosphomutase, putative	1.000000	-0.428471	0.285600	-0.670021	-0.023330	-0.332243	1.260604	0.762887	0.907958
GENE1383X	At1g48600	phosphoethanolamine N-methyltransferase 2, putative (NMT2)	1.000000	-2.804944	0.648839	1.121474	-0.313580	-0.825432	0.733165	1.723124	2.048832
GENE1161X	At3g03250	UGP (UDP-glucose pyrophosphorylase); UTP:glucose-1-phosphate uridylyltransferase/ nucleotidyltransferase	1.000000	-0.995115	0.504800	0.358826	0.219899	-0.451107	1.252467	1.037112	0.943021
GENE1834X	At2g30970	ASP1 (ASPARTATE AMINOTRANSFERASE 1); L-aspartate:2-oxoglutarate aminotransferase	1.000000	-0.891542	0.556062	0.568708	0.547698	-0.317607	0.848331	0.786133	0.719155
GENE467X	At5g09650	AtPPa6 (Arabidopsis thaliana pyrophosphorylase 6); inorganic diphosphatase/ pyrophosphatase	1.000000	-0.533332	-0.306729	1.727636	0.439166	-0.323492	0.221553	-0.532349	2.003460
GENE110X	At5g21060	homoserine dehydrogenase family protein	1.000000	0.145235	-0.224325	0.771008	0.242924	-0.348079	0.625564	-0.286701	0.658141
GENE1649X	At1g09830	phosphoribosylamine--glycine ligase (PUR2)	1.000000	0.069764	0.023674	0.659282	0.703052	-0.244283	0.968300	-0.552361	0.691974
GENE941X	At1g19920	ASA1__APS2; sulfate adenylyltransferase (ATP)	1.000000	-0.337562	-0.099519	1.062650	0.493193	-0.846512	1.413198	0.099227	0.851063
GENE1045X	At3g23810	SAHH2 (S-ADENOSYL-L-HOMOCYSTEINE (SAH) HYDROLASE 2); adenosylhomocysteinase/ binding / catalytic	1.000000	-0.621673	0.161226	1.509700	-0.174360	-1.404174	0.948770	1.029159	0.876354
GENE862X	At4g13890	EDA37_SHM5__EDA36 (EMBRYO SAC DEVELOPMENT ARREST 37); catalytic/ glycine hydroxymethyltransferase/ pyridoxal phosphate binding	1.000000	-0.033748	0.784033	1.299075	-0.181618	-1.286766	0.957774	0.235435	1.310923
GENE1574X	At2g36880	MAT3 (methionine adenosyltransferase 3); methionine adenosyltransferase	1.000000	-0.067970	0.855233	0.929135	-0.056632	-1.523224	0.632937	0.101735	1.060080
GENE810X	At4g24620	PGI1 (PHOSPHOGLUCOSE ISOMERASE 1); glucose-6-phosphate isomerase	1.000000	-0.476636	0.419384	0.913592	-0.316140	-0.359555	0.788934	0.238240	0.633748
GENE1321X	At1g53240	malate dehydrogenase (NAD), mitochondrial	1.000000	-0.240991	0.175149	1.045410	-0.130485	-0.382345	0.825442	-0.145868	0.672373
GENE1198X	At3g03780	AtMS2; 5-methyltetrahydropteroyltriglutamate-homocysteine S-methyltransferase/ methionine synthase	1.000000	-0.497742	0.487620	1.173510	-0.331439	-0.470651	0.317077	0.053812	0.922820
GENE1839X	At2g44160	MTHFR2 (METHYLENETETRAHYDROFOLATE REDUCTASE 2); methylenetetrahydrofolate reductase (NADPH)	1.000000	-0.213881	0.094087	1.406038	-0.522851	-0.710223	0.182242	-0.035012	1.120564
GENE1234X	At1g64390	AtGH9C2 (Arabidopsis thaliana glycosyl hydrolase 9C2); carbohydrate binding / catalytic/ hydrolase, hydrolyzing O-glycosyl compounds	1.000000	0.218545	0.502820	1.367659	-0.961401	-0.503859	2.168171	0.409848	1.014533
GENE1347X	At1g21440	mutase family protein	1.000000	-0.374537	-0.200415	0.796063	-1.138249	0.024117	1.504593	-0.501399	0.994376
GENE827X	At4g22570	APT3 (ADENINE PHOSPHORIBOSYL TRANSFERASE 3); adenine phosphoribosyltransferase	1.000000	-0.037682	-1.817180	0.136401	-1.934340	-2.503716	0.729623	0.732422	2.396974
GENE1552X	At2g31750	UGT74D1 (UDP-glucosyl transferase 74D1); UDP-glycosyltransferase/ abscisic acid glucosyltransferase/ transferase, transferring glycosyl groups / transferase, transferring hexosyl groups	1.000000	-0.952925	0.046764	-0.049405	-1.045099	-2.032214	0.860969	0.377509	1.957934
GENE1143X	At3g02870	VTC4; 3'(2'),5'-bisphosphate nucleotidase/ L-galactose-1-phosphate phosphatase/ inositol or phosphatidylinositol phosphatase/ inositol-1(or 4)-monophosphatase	1.000000	-0.085349	-0.516254	1.120035	-0.766812	-1.285662	0.619486	0.160245	1.016533
GENE1813X	At2g26080	AtGLDP2 (Arabidopsis thaliana glycine decarboxylase P-protein 2); ATP binding / glycine dehydrogenase (decarboxylating)	1.000000	-0.659999	-0.770742	0.689648	-0.336181	-1.935250	0.875508	-0.105337	1.019616
GENE1084X	At3g19450	CAD_CAD-C_CAD4__ATCAD4; cinnamyl-alcohol dehydrogenase	1.000000	-1.486141	0.198289	0.803291	-1.739282	-3.202229	1.373561	-1.183808	0.552789
GENE1875X	At2g32990	AtGH9B8 (Arabidopsis thaliana glycosyl hydrolase 9B8); catalytic/ hydrolase, hydrolyzing O-glycosyl compounds	1.000000	-0.452051	0.761424	1.108802	-0.946730	-2.385216	1.858232	-0.216737	0.116097
