# Supplementary material for: Two glycosyltransferases involved in anthocyanin modification delineated by transcriptome independent component analysis in Arabidopsis thaliana
Source: Plant J. 2011 Oct 14;69(1):154–67. doi: 10.1111/j.1365-313X.2011.04779.x (PMC3507004; doi:10.1111/j.1365-313X.2011.04779.x)
Supplement: Supplementary file 6 [file tpj0069-0154-SD3.gtr]

NODE1X	GENE897X	GENE480X	0.998950
NODE2X	GENE879X	GENE700X	0.998772
NODE3X	GENE1449X	GENE1030X	0.998521
NODE4X	GENE1684X	GENE525X	0.998349
NODE5X	GENE1473X	GENE291X	0.998285
NODE6X	GENE1074X	GENE653X	0.998021
NODE7X	GENE179X	GENE0X	0.997849
NODE8X	GENE1677X	GENE1027X	0.997754
NODE9X	GENE1168X	GENE82X	0.997600
NODE10X	GENE1072X	NODE2X	0.997550
NODE11X	GENE1429X	GENE713X	0.997518
NODE12X	NODE3X	GENE478X	0.997419
NODE13X	NODE11X	GENE469X	0.996565
NODE14X	GENE565X	GENE533X	0.996553
NODE15X	GENE1133X	GENE58X	0.996528
NODE16X	NODE4X	GENE482X	0.996429
NODE17X	NODE1X	GENE119X	0.996239
NODE18X	NODE6X	NODE9X	0.996187
NODE19X	GENE1860X	GENE17X	0.996099
NODE20X	GENE828X	GENE211X	0.996070
NODE21X	GENE481X	GENE3X	0.995894
NODE22X	GENE546X	GENE327X	0.995862
NODE23X	GENE1483X	GENE1410X	0.995759
NODE24X	GENE935X	GENE881X	0.995543
NODE25X	GENE1040X	NODE7X	0.995296
NODE26X	GENE1079X	GENE504X	0.994620
NODE27X	GENE1151X	GENE846X	0.994521
NODE28X	GENE1316X	GENE483X	0.994410
NODE29X	GENE687X	NODE19X	0.994312
NODE30X	GENE1810X	GENE915X	0.994015
NODE31X	NODE5X	NODE20X	0.993765
NODE32X	GENE1691X	GENE1281X	0.993472
NODE33X	NODE23X	GENE982X	0.993444
NODE34X	NODE8X	NODE16X	0.993267
NODE35X	GENE1220X	GENE340X	0.993240
NODE36X	GENE1723X	GENE1622X	0.993184
NODE37X	GENE1305X	GENE539X	0.992976
NODE38X	GENE1603X	GENE355X	0.992924
NODE39X	GENE1635X	GENE865X	0.992777
NODE40X	NODE15X	NODE29X	0.992751
NODE41X	GENE825X	GENE366X	0.992743
NODE42X	GENE1569X	GENE569X	0.992590
NODE43X	GENE338X	GENE337X	0.992344
NODE44X	GENE1223X	GENE796X	0.992308
NODE45X	NODE17X	NODE18X	0.992019
NODE46X	NODE27X	GENE497X	0.991864
NODE47X	GENE852X	GENE356X	0.991809
NODE48X	GENE1336X	NODE24X	0.991643
NODE49X	GENE908X	GENE199X	0.991595
NODE50X	GENE1532X	GENE30X	0.991279
NODE51X	GENE799X	GENE693X	0.991243
NODE52X	GENE1519X	NODE13X	0.991108
NODE53X	GENE1696X	GENE1421X	0.990942
NODE54X	GENE943X	GENE292X	0.990659
NODE55X	NODE22X	NODE21X	0.990656
NODE56X	NODE32X	NODE35X	0.990627
NODE57X	NODE30X	GENE426X	0.990379
NODE58X	GENE1476X	NODE33X	0.990266
NODE59X	GENE1848X	GENE1822X	0.990243
NODE60X	GENE679X	GENE442X	0.990141
NODE61X	GENE1799X	NODE12X	0.990093
NODE62X	GENE1211X	GENE637X	0.989440
NODE63X	GENE1480X	GENE1222X	0.989235
NODE64X	GENE856X	NODE57X	0.989147
NODE65X	GENE770X	GENE21X	0.989020
NODE66X	GENE339X	NODE43X	0.988929
NODE67X	GENE999X	GENE989X	0.988890
NODE68X	GENE1685X	GENE729X	0.988665
NODE69X	NODE48X	NODE55X	0.988445
NODE70X	GENE1057X	GENE192X	0.988264
NODE71X	NODE58X	NODE49X	0.988132
NODE72X	GENE1115X	GENE5X	0.988058
NODE73X	GENE975X	GENE913X	0.987965
NODE74X	NODE52X	NODE69X	0.987622
NODE75X	GENE1114X	GENE83X	0.987540
NODE76X	GENE1377X	GENE1240X	0.987522
NODE77X	GENE1149X	GENE97X	0.987492
NODE78X	GENE1797X	NODE65X	0.987267
NODE79X	GENE655X	GENE228X	0.987217
NODE80X	GENE876X	GENE754X	0.987197
NODE81X	GENE1323X	GENE89X	0.987172
NODE82X	NODE40X	NODE25X	0.987137
NODE83X	GENE1390X	GENE531X	0.986924
NODE84X	GENE1789X	GENE1351X	0.986868
NODE85X	NODE39X	GENE1870X	0.986652
NODE86X	GENE494X	NODE28X	0.986641
NODE87X	GENE1269X	GENE559X	0.986487
NODE88X	GENE1865X	GENE306X	0.986404
NODE89X	GENE1431X	GENE1058X	0.986264
NODE90X	GENE1788X	GENE1008X	0.986234
NODE91X	GENE280X	GENE154X	0.986209
NODE92X	GENE496X	GENE472X	0.985938
NODE93X	GENE920X	GENE246X	0.985924
NODE94X	GENE284X	GENE74X	0.985850
NODE95X	GENE226X	GENE136X	0.985806
NODE96X	NODE53X	GENE1355X	0.985525
NODE97X	GENE344X	GENE272X	0.985291
NODE98X	GENE1141X	GENE182X	0.985200
NODE99X	GENE1774X	GENE423X	0.985194
NODE100X	GENE1166X	GENE914X	0.984911
NODE101X	GENE1349X	GENE761X	0.984873
NODE102X	GENE1156X	GENE809X	0.984841
NODE103X	GENE1007X	NODE59X	0.984784
NODE104X	GENE1038X	NODE60X	0.984679
NODE105X	GENE1380X	GENE836X	0.984529
NODE106X	GENE1607X	GENE1326X	0.984495
NODE107X	NODE66X	GENE121X	0.984333
NODE108X	GENE1718X	GENE671X	0.984300
NODE109X	NODE51X	NODE37X	0.984185
NODE110X	GENE1111X	NODE78X	0.984070
NODE111X	NODE14X	NODE26X	0.984052
NODE112X	GENE1627X	GENE1068X	0.983938
NODE113X	GENE1530X	GENE1002X	0.983928
NODE114X	GENE1078X	GENE146X	0.983886
NODE115X	GENE966X	NODE56X	0.983834
NODE116X	GENE910X	NODE74X	0.983731
NODE117X	GENE1802X	GENE635X	0.983646
NODE118X	NODE67X	NODE50X	0.983378
NODE119X	NODE73X	GENE67X	0.983126
NODE120X	GENE896X	NODE110X	0.983028
NODE121X	GENE1189X	GENE468X	0.982857
NODE122X	GENE1243X	GENE758X	0.982678
NODE123X	GENE1809X	GENE1233X	0.982627
NODE124X	NODE68X	GENE699X	0.982227
NODE125X	GENE1088X	GENE933X	0.982129
NODE126X	NODE106X	GENE1264X	0.982113
NODE127X	GENE509X	NODE77X	0.982030
NODE128X	NODE97X	GENE204X	0.981573
NODE129X	GENE1310X	GENE127X	0.981393
NODE130X	GENE950X	GENE648X	0.981333
NODE131X	GENE1252X	GENE1224X	0.980838
NODE132X	GENE672X	GENE23X	0.980824
NODE133X	GENE1756X	GENE739X	0.980791
NODE134X	NODE31X	NODE114X	0.980769
NODE135X	GENE1637X	GENE1381X	0.980432
NODE136X	GENE1036X	GENE416X	0.980148
NODE137X	GENE1548X	GENE350X	0.980125
NODE138X	GENE602X	GENE446X	0.980101
NODE139X	GENE1041X	GENE773X	0.980047
NODE140X	NODE36X	GENE1420X	0.979827
NODE141X	GENE1711X	NODE71X	0.979525
NODE142X	GENE997X	GENE191X	0.979524
NODE143X	GENE1389X	NODE86X	0.979470
NODE144X	GENE1778X	GENE180X	0.979408
NODE145X	GENE1511X	GENE1375X	0.979138
NODE146X	NODE54X	NODE81X	0.979104
NODE147X	NODE34X	NODE61X	0.979060
NODE148X	GENE1376X	GENE1052X	0.978930
NODE149X	GENE1182X	GENE800X	0.978908
NODE150X	GENE1271X	GENE1250X	0.978752
NODE151X	GENE1367X	GENE1005X	0.978711
NODE152X	NODE47X	NODE91X	0.978675
NODE153X	GENE1066X	GENE833X	0.978326
NODE154X	NODE139X	GENE427X	0.977914
NODE155X	GENE196X	NODE107X	0.977779
NODE156X	GENE184X	GENE144X	0.977473
NODE157X	GENE1345X	GENE574X	0.977303
NODE158X	GENE1559X	GENE789X	0.977064
NODE159X	GENE305X	NODE93X	0.976997
NODE160X	GENE1498X	GENE1497X	0.976477
NODE161X	GENE762X	GENE757X	0.976292
NODE162X	GENE1595X	NODE64X	0.976245
NODE163X	NODE62X	NODE143X	0.975934
NODE164X	GENE1298X	GENE213X	0.975915
NODE165X	NODE126X	GENE967X	0.975676
NODE166X	NODE159X	GENE128X	0.975450
NODE167X	GENE629X	GENE8X	0.975427
NODE168X	NODE124X	NODE109X	0.975271
NODE169X	GENE336X	GENE249X	0.975207
NODE170X	GENE763X	GENE670X	0.975121
NODE171X	GENE643X	NODE46X	0.975079
NODE172X	GENE1645X	GENE778X	0.975071
NODE173X	GENE991X	NODE115X	0.974921
NODE174X	GENE325X	GENE164X	0.974721
NODE175X	GENE1568X	GENE1328X	0.974706
NODE176X	GENE1616X	NODE90X	0.974466
NODE177X	NODE121X	GENE394X	0.974253
NODE178X	GENE1581X	GENE1791X	0.974252
NODE179X	GENE1678X	NODE94X	0.974146
NODE180X	GENE1558X	GENE1868X	0.973985
NODE181X	GENE1827X	NODE118X	0.973937
NODE182X	NODE131X	GENE934X	0.973595
NODE183X	GENE1489X	NODE136X	0.973164
NODE184X	NODE108X	GENE1859X	0.972734
NODE185X	GENE1625X	GENE488X	0.972721
NODE186X	NODE141X	NODE85X	0.972330
NODE187X	GENE1681X	GENE1308X	0.972289
NODE188X	GENE1574X	GENE862X	0.971944
NODE189X	GENE1033X	NODE120X	0.971744
NODE190X	GENE1450X	NODE10X	0.971665
NODE191X	GENE1593X	GENE1502X	0.971550
NODE192X	GENE1626X	GENE498X	0.971521
NODE193X	NODE72X	GENE4X	0.971375
NODE194X	GENE1874X	GENE1379X	0.971309
NODE195X	GENE1270X	NODE122X	0.971221
NODE196X	GENE1442X	GENE1436X	0.971145
NODE197X	GENE1244X	GENE786X	0.971138
NODE198X	GENE579X	NODE92X	0.971101
NODE199X	GENE1238X	GENE1837X	0.971048
NODE200X	GENE1280X	GENE580X	0.971032
NODE201X	NODE163X	NODE128X	0.971005
NODE202X	GENE1667X	NODE168X	0.971004
NODE203X	GENE1155X	GENE613X	0.970687
NODE204X	GENE1578X	GENE398X	0.970601
NODE205X	GENE1661X	GENE834X	0.970567
NODE206X	GENE1475X	NODE123X	0.970266
NODE207X	NODE44X	NODE130X	0.970006
NODE208X	NODE198X	NODE138X	0.969651
NODE209X	GENE1287X	GENE837X	0.969612
NODE210X	GENE1474X	GENE811X	0.969526
NODE211X	GENE1563X	GENE766X	0.969122
NODE212X	GENE634X	GENE413X	0.969098
NODE213X	NODE84X	GENE389X	0.969084
NODE214X	GENE1239X	GENE387X	0.968970
NODE215X	GENE201X	GENE66X	0.968923
NODE216X	GENE587X	GENE312X	0.968861
NODE217X	GENE1751X	NODE134X	0.968753
NODE218X	GENE1509X	GENE772X	0.968732
NODE219X	GENE1670X	GENE331X	0.968690
NODE220X	NODE166X	NODE116X	0.968626
NODE221X	GENE737X	GENE499X	0.968243
NODE222X	NODE96X	GENE909X	0.968116
NODE223X	NODE165X	GENE612X	0.968114
NODE224X	GENE1589X	GENE707X	0.967804
NODE225X	NODE119X	NODE193X	0.967700
NODE226X	GENE1744X	GENE174X	0.967488
NODE227X	GENE1838X	GENE1227X	0.967407
NODE228X	GENE1426X	GENE517X	0.967284
NODE229X	GENE1439X	GENE1235X	0.967196
NODE230X	GENE1634X	GENE1026X	0.967125
NODE231X	GENE1164X	NODE102X	0.966936
NODE232X	NODE45X	NODE82X	0.966864
NODE233X	GENE1282X	GENE308X	0.966860
NODE234X	GENE898X	GENE829X	0.966735
NODE235X	GENE459X	GENE138X	0.966703
NODE236X	GENE1550X	GENE65X	0.966500
NODE237X	GENE1108X	GENE1053X	0.966490
NODE238X	NODE186X	NODE189X	0.966476
NODE239X	GENE902X	NODE170X	0.966096
NODE240X	GENE664X	GENE341X	0.966011
NODE241X	GENE776X	GENE543X	0.965893
NODE242X	NODE104X	NODE129X	0.965893
NODE243X	GENE173X	GENE95X	0.965859
NODE244X	NODE154X	GENE395X	0.965360
NODE245X	GENE779X	NODE204X	0.965265
NODE246X	GENE1854X	GENE1121X	0.965209
NODE247X	NODE111X	GENE78X	0.965069
NODE248X	GENE1293X	NODE176X	0.964952
NODE249X	NODE125X	NODE144X	0.964849
NODE250X	NODE161X	GENE409X	0.964300
NODE251X	NODE117X	NODE181X	0.964196
NODE252X	GENE1579X	GENE738X	0.964073
NODE253X	GENE1792X	GENE314X	0.963881
NODE254X	GENE630X	GENE449X	0.963844
NODE255X	NODE101X	NODE201X	0.963619
NODE256X	GENE1116X	GENE552X	0.963617
NODE257X	GENE619X	GENE453X	0.963428
NODE258X	GENE1448X	GENE888X	0.963246
NODE259X	GENE1158X	GENE830X	0.963105
NODE260X	GENE1697X	NODE140X	0.963041
NODE261X	GENE907X	GENE1703X	0.962989
NODE262X	GENE1153X	GENE904X	0.962989
NODE263X	GENE1658X	GENE523X	0.962862
NODE264X	GENE886X	GENE186X	0.962624
NODE265X	GENE1210X	GENE819X	0.962362
NODE266X	GENE1365X	GENE1268X	0.962128
NODE267X	GENE1422X	GENE519X	0.962048
NODE268X	GENE1060X	GENE1031X	0.961924
NODE269X	NODE135X	NODE245X	0.961806
NODE270X	GENE1161X	GENE1834X	0.961571
NODE271X	GENE1333X	NODE98X	0.961533
NODE272X	GENE1105X	NODE200X	0.961208
NODE273X	GENE928X	GENE610X	0.961195
NODE274X	GENE1165X	GENE452X	0.961156
NODE275X	GENE1017X	NODE195X	0.961028
NODE276X	GENE1521X	GENE1628X	0.960796
NODE277X	NODE113X	GENE208X	0.960783
NODE278X	GENE1226X	GENE1172X	0.960556
NODE279X	GENE606X	GENE20X	0.960512
NODE280X	GENE641X	GENE404X	0.960230
NODE281X	GENE1309X	GENE142X	0.960206
NODE282X	GENE1747X	GENE625X	0.960153
NODE283X	GENE1610X	GENE203X	0.960013
NODE284X	NODE150X	GENE1207X	0.959964
NODE285X	NODE197X	GENE384X	0.959934
NODE286X	GENE1596X	GENE1048X	0.959812
NODE287X	NODE160X	GENE1708X	0.959800
NODE288X	GENE1118X	GENE161X	0.959792
NODE289X	GENE1600X	GENE1832X	0.959741
NODE290X	GENE248X	NODE79X	0.959693
NODE291X	NODE231X	NODE249X	0.959666
NODE292X	GENE1588X	GENE884X	0.959578
NODE293X	GENE1567X	GENE663X	0.959524
NODE294X	GENE1382X	GENE231X	0.959416
NODE295X	GENE1444X	GENE302X	0.959406
NODE296X	GENE1605X	GENE386X	0.959384
NODE297X	GENE1674X	GENE351X	0.959321
NODE298X	GENE901X	GENE429X	0.959091
NODE299X	GENE1518X	GENE785X	0.959029
NODE300X	NODE87X	GENE224X	0.958960
NODE301X	GENE1123X	NODE127X	0.958816
NODE302X	GENE1266X	GENE242X	0.958792
NODE303X	GENE968X	GENE627X	0.958572
NODE304X	GENE1493X	GENE1701X	0.958405
NODE305X	GENE1403X	GENE944X	0.958335
NODE306X	GENE1137X	GENE873X	0.958125
NODE307X	GENE1063X	GENE585X	0.958082
NODE308X	GENE1561X	GENE1312X	0.957933
NODE309X	NODE213X	NODE155X	0.957779
NODE310X	GENE1430X	GENE562X	0.957683
NODE311X	GENE1643X	GENE756X	0.957481
NODE312X	GENE959X	GENE676X	0.957288
NODE313X	GENE1163X	GENE516X	0.957255
NODE314X	NODE230X	GENE646X	0.957201
NODE315X	GENE1188X	GENE134X	0.957142
NODE316X	GENE1397X	GENE1738X	0.956984
NODE317X	GENE1478X	GENE1061X	0.956878
NODE318X	GENE60X	GENE45X	0.956741
NODE319X	GENE1671X	GENE748X	0.956550
NODE320X	GENE1330X	GENE793X	0.956450
NODE321X	GENE1236X	GENE256X	0.956394
NODE322X	NODE192X	NODE215X	0.956343
NODE323X	NODE184X	NODE99X	0.956333
NODE324X	GENE1407X	GENE1150X	0.956301
NODE325X	NODE247X	NODE220X	0.956214
NODE326X	GENE1836X	GENE747X	0.956134
NODE327X	GENE1462X	GENE1203X	0.956052
NODE328X	NODE194X	GENE1110X	0.955962
NODE329X	GENE919X	GENE683X	0.955954
NODE330X	NODE95X	NODE309X	0.955943
NODE331X	GENE1513X	GENE123X	0.955897
NODE332X	GENE415X	GENE300X	0.955816
NODE333X	GENE974X	GENE218X	0.955702
NODE334X	NODE268X	GENE981X	0.955611
NODE335X	GENE656X	NODE146X	0.955523
NODE336X	GENE1479X	GENE522X	0.955522
NODE337X	GENE1835X	GENE992X	0.955511
NODE338X	GENE894X	GENE353X	0.955394
NODE339X	NODE162X	GENE148X	0.955345
NODE340X	GENE1490X	GENE1102X	0.955330
NODE341X	GENE1844X	GENE586X	0.955266
NODE342X	GENE1302X	GENE54X	0.954895
NODE343X	GENE892X	GENE1676X	0.954817
NODE344X	NODE148X	NODE250X	0.954763
NODE345X	GENE1470X	GENE1680X	0.954504
NODE346X	NODE190X	NODE202X	0.954448
NODE347X	GENE760X	NODE239X	0.954380
NODE348X	GENE1638X	GENE874X	0.953957
NODE349X	GENE957X	NODE222X	0.953921
NODE350X	GENE1852X	NODE137X	0.953896
NODE351X	GENE788X	GENE510X	0.953785
NODE352X	NODE153X	GENE169X	0.953644
NODE353X	GENE1814X	GENE1873X	0.953548
NODE354X	GENE1157X	NODE272X	0.953496
NODE355X	GENE1446X	GENE261X	0.953145
NODE356X	GENE1866X	GENE175X	0.953027
NODE357X	GENE1464X	GENE1344X	0.952898
NODE358X	GENE1318X	GENE1730X	0.952236
NODE359X	GENE858X	NODE70X	0.952194
NODE360X	GENE1350X	GENE1225X	0.952128
NODE361X	GENE848X	GENE428X	0.952109
NODE362X	GENE1091X	GENE820X	0.952108
NODE363X	NODE346X	NODE301X	0.952073
NODE364X	GENE1720X	GENE1719X	0.951955
NODE365X	GENE1241X	GENE859X	0.951896
NODE366X	NODE322X	NODE251X	0.951734
NODE367X	GENE1387X	GENE1138X	0.951714
NODE368X	GENE1363X	GENE1297X	0.951700
NODE369X	GENE1666X	GENE595X	0.951373
NODE370X	GENE1862X	NODE235X	0.951117
NODE371X	GENE889X	GENE52X	0.951086
NODE372X	GENE1262X	GENE76X	0.950999
NODE373X	NODE76X	NODE132X	0.950892
NODE374X	GENE1081X	GENE661X	0.950891
NODE375X	NODE227X	GENE392X	0.950679
NODE376X	GENE771X	GENE19X	0.950653
NODE377X	GENE140X	GENE32X	0.950651
NODE378X	GENE857X	GENE84X	0.950635
NODE379X	GENE1050X	GENE112X	0.950472
NODE380X	GENE1303X	GENE200X	0.950452
NODE381X	NODE177X	NODE75X	0.950408
NODE382X	GENE1468X	GENE802X	0.950373
NODE383X	GENE1011X	GENE1765X	0.950340
NODE384X	GENE755X	GENE726X	0.950253
NODE385X	GENE1555X	NODE225X	0.950246
NODE386X	GENE1085X	GENE243X	0.950162
NODE387X	GENE1012X	GENE354X	0.950105
NODE388X	NODE173X	NODE325X	0.949995
NODE389X	GENE1618X	GENE1846X	0.949893
NODE390X	GENE1065X	GENE197X	0.949371
NODE391X	GENE1435X	GENE1515X	0.949252
NODE392X	GENE1704X	GENE1516X	0.949241
NODE393X	GENE1459X	GENE745X	0.949188
NODE394X	GENE614X	NODE294X	0.948979
NODE395X	GENE1650X	NODE244X	0.948869
NODE396X	GENE1064X	GENE1740X	0.948628
NODE397X	NODE89X	NODE330X	0.948579
NODE398X	NODE349X	NODE255X	0.948569
NODE399X	GENE1100X	GENE1673X	0.948563
NODE400X	GENE1043X	NODE306X	0.948542
NODE401X	GENE297X	GENE48X	0.948476
NODE402X	NODE80X	GENE189X	0.948353
NODE403X	GENE1098X	NODE41X	0.948334
NODE404X	GENE759X	GENE194X	0.948245
NODE405X	GENE448X	NODE300X	0.948213
NODE406X	GENE1786X	GENE139X	0.948049
NODE407X	GENE1465X	GENE279X	0.947889
NODE408X	GENE650X	GENE412X	0.947771
NODE409X	GENE1273X	NODE323X	0.947668
NODE410X	GENE591X	NODE298X	0.947644
NODE411X	GENE801X	GENE238X	0.947609
NODE412X	GENE1341X	GENE1069X	0.947586
NODE413X	GENE1324X	NODE164X	0.947512
NODE414X	GENE911X	GENE474X	0.947357
NODE415X	GENE1438X	GENE917X	0.947354
NODE416X	GENE880X	GENE1526X	0.947336
NODE417X	GENE1771X	GENE1560X	0.947051
NODE418X	GENE1122X	GENE18X	0.946952
NODE419X	GENE1180X	GENE867X	0.946749
NODE420X	NODE105X	NODE254X	0.946583
NODE421X	GENE1181X	NODE271X	0.946580
NODE422X	GENE1710X	GENE239X	0.946566
NODE423X	GENE939X	GENE1457X	0.946458
NODE424X	NODE339X	NODE385X	0.946431
NODE425X	GENE1455X	GENE187X	0.946283
NODE426X	GENE1198X	GENE1839X	0.946264
NODE427X	GENE1392X	GENE988X	0.946108
NODE428X	GENE740X	NODE257X	0.946085
NODE429X	GENE1335X	GENE137X	0.945967
NODE430X	GENE784X	NODE256X	0.945960
NODE431X	NODE223X	NODE291X	0.945262
NODE432X	GENE1279X	GENE732X	0.945127
NODE433X	GENE1775X	NODE174X	0.945093
NODE434X	GENE1024X	NODE179X	0.945065
NODE435X	GENE560X	GENE11X	0.944981
NODE436X	GENE964X	GENE953X	0.944945
NODE437X	GENE1816X	GENE576X	0.944910
NODE438X	GENE1246X	GENE787X	0.944873
NODE439X	GENE379X	GENE295X	0.944798
NODE440X	GENE1209X	GENE1692X	0.944588
NODE441X	NODE284X	NODE38X	0.944517
NODE442X	GENE727X	GENE229X	0.944459
NODE443X	GENE487X	GENE364X	0.944417
NODE444X	GENE709X	GENE399X	0.944208
NODE445X	GENE1826X	GENE406X	0.944017
NODE446X	GENE1466X	NODE88X	0.943827
NODE447X	GENE718X	GENE657X	0.943554
NODE448X	GENE1329X	GENE27X	0.943518
NODE449X	GENE1216X	GENE219X	0.943505
NODE450X	NODE228X	GENE371X	0.943430
NODE451X	GENE1125X	NODE169X	0.943240
NODE452X	GENE1662X	GENE41X	0.943226
NODE453X	GENE1867X	GENE329X	0.943192
NODE454X	GENE1132X	GENE607X	0.943117
NODE455X	NODE275X	GENE437X	0.943096
NODE456X	GENE1590X	GENE535X	0.943024
NODE457X	GENE840X	GENE245X	0.943017
NODE458X	GENE1191X	GENE722X	0.942876
NODE459X	GENE1424X	NODE103X	0.942656
NODE460X	GENE1745X	GENE1554X	0.942654
NODE461X	GENE642X	GENE163X	0.942581
NODE462X	GENE1583X	GENE282X	0.942519
NODE463X	GENE396X	NODE335X	0.942489
NODE464X	NODE63X	GENE620X	0.942487
NODE465X	GENE826X	GENE264X	0.942480
NODE466X	GENE360X	GENE220X	0.942306
NODE467X	GENE1660X	GENE301X	0.942181
NODE468X	GENE1604X	GENE304X	0.942021
NODE469X	GENE1773X	GENE1856X	0.942005
NODE470X	NODE264X	NODE421X	0.941969
NODE471X	GENE1208X	GENE462X	0.941888
NODE472X	NODE112X	NODE238X	0.941845
NODE473X	GENE271X	GENE227X	0.941594
NODE474X	NODE182X	NODE373X	0.941550
NODE475X	GENE711X	GENE195X	0.941401
NODE476X	GENE1537X	GENE88X	0.941141
NODE477X	GENE1695X	GENE225X	0.941133
NODE478X	GENE1536X	GENE172X	0.941125
NODE479X	GENE705X	NODE261X	0.940900
NODE480X	GENE1533X	GENE1022X	0.940861
NODE481X	GENE885X	GENE621X	0.940752
NODE482X	GENE905X	GENE255X	0.940708
NODE483X	GENE1257X	GENE807X	0.940540
NODE484X	GENE1237X	GENE104X	0.940453
NODE485X	GENE1386X	GENE56X	0.940360
NODE486X	GENE1801X	GENE1863X	0.940185
NODE487X	GENE1520X	GENE1427X	0.940062
NODE488X	GENE853X	NODE205X	0.939973
NODE489X	GENE1629X	GENE1872X	0.939729
NODE490X	NODE237X	NODE424X	0.939586
NODE491X	GENE81X	GENE49X	0.939549
NODE492X	GENE1199X	GENE167X	0.939510
NODE493X	GENE965X	GENE430X	0.939306
NODE494X	GENE541X	GENE1647X	0.938703
NODE495X	GENE1570X	GENE623X	0.938427
NODE496X	GENE1481X	GENE678X	0.938373
NODE497X	GENE1204X	GENE1542X	0.938239
NODE498X	GENE1506X	GENE598X	0.938005
NODE499X	GENE1700X	GENE113X	0.937710
NODE500X	GENE1331X	GENE1780X	0.937697
NODE501X	GENE626X	GENE1679X	0.937666
NODE502X	NODE207X	NODE420X	0.937636
NODE503X	GENE1800X	NODE232X	0.937593
NODE504X	GENE1055X	GENE571X	0.937572
NODE505X	GENE345X	GENE321X	0.937498
NODE506X	GENE455X	GENE299X	0.937448
NODE507X	NODE171X	NODE397X	0.937252
NODE508X	GENE232X	GENE170X	0.937062
NODE509X	GENE1321X	GENE810X	0.937058
NODE510X	NODE252X	NODE354X	0.936714
NODE511X	GENE1842X	NODE394X	0.936489
NODE512X	GENE987X	GENE53X	0.936388
NODE513X	NODE391X	GENE1761X	0.936237
NODE514X	GENE1352X	GENE1499X	0.936146
NODE515X	GENE318X	GENE24X	0.936077
NODE516X	GENE1689X	GENE1858X	0.935792
NODE517X	GENE1144X	GENE1034X	0.935755
NODE518X	GENE515X	GENE1471X	0.935725
NODE519X	GENE1148X	GENE317X	0.935604
NODE520X	NODE42X	NODE474X	0.935496
NODE521X	GENE633X	GENE1690X	0.935432
NODE522X	GENE1445X	GENE1094X	0.935385
NODE523X	GENE1258X	GENE1798X	0.935206
NODE524X	NODE287X	NODE459X	0.935090
NODE525X	GENE1843X	NODE290X	0.935089
NODE526X	GENE1332X	NODE218X	0.935053
NODE527X	NODE311X	NODE369X	0.934962
NODE528X	GENE1408X	NODE259X	0.934690
NODE529X	NODE149X	GENE689X	0.934513
NODE530X	NODE158X	GENE508X	0.934499
NODE531X	GENE573X	NODE277X	0.934416
NODE532X	GENE1230X	GENE1841X	0.934267
NODE533X	NODE305X	GENE808X	0.934240
NODE534X	GENE1582X	NODE167X	0.934124
NODE535X	GENE1097X	GENE15X	0.934081
NODE536X	NODE157X	NODE242X	0.934058
NODE537X	NODE145X	NODE226X	0.933969
NODE538X	GENE1292X	GENE333X	0.933965
NODE539X	GENE1128X	GENE207X	0.933857
NODE540X	GENE1145X	GENE506X	0.933623
NODE541X	GENE132X	GENE130X	0.933542
NODE542X	GENE735X	NODE355X	0.933456
NODE543X	GENE1103X	GENE1452X	0.933378
NODE544X	GENE1147X	GENE1598X	0.933343
NODE545X	GENE692X	GENE26X	0.933304
NODE546X	NODE209X	NODE216X	0.933057
NODE547X	GENE1556X	GENE31X	0.932998
NODE548X	GENE1135X	GENE1029X	0.932942
NODE549X	GENE1354X	GENE425X	0.932872
NODE550X	GENE1405X	GENE979X	0.932817
NODE551X	GENE769X	GENE114X	0.932701
NODE552X	GENE1585X	GENE1823X	0.932673
NODE553X	GENE1396X	GENE466X	0.932593
NODE554X	GENE1668X	GENE319X	0.932588
NODE555X	GENE1059X	GENE365X	0.932507
NODE556X	NODE398X	NODE431X	0.932210
NODE557X	GENE557X	GENE486X	0.931932
NODE558X	GENE1187X	GENE568X	0.931902
NODE559X	GENE798X	NODE370X	0.931787
NODE560X	GENE1539X	GENE1766X	0.931620
NODE561X	GENE1849X	NODE371X	0.931566
NODE562X	GENE640X	NODE443X	0.931549
NODE563X	GENE1419X	GENE912X	0.930960
NODE564X	GENE1291X	GENE962X	0.930740
NODE565X	GENE782X	NODE388X	0.930598
NODE566X	GENE1099X	GENE55X	0.930490
NODE567X	NODE307X	NODE381X	0.929912
NODE568X	GENE1162X	GENE601X	0.929525
NODE569X	GENE1286X	NODE142X	0.929370
NODE570X	NODE336X	NODE212X	0.929326
NODE571X	GENE1334X	GENE952X	0.929262
NODE572X	GENE521X	GENE47X	0.929126
NODE573X	GENE822X	GENE115X	0.928818
NODE574X	GENE382X	GENE1819X	0.928783
NODE575X	GENE1776X	GENE77X	0.928769
NODE576X	GENE1205X	GENE1018X	0.928576
NODE577X	GENE1503X	GENE719X	0.928384
NODE578X	NODE178X	GENE126X	0.928175
NODE579X	GENE1623X	NODE310X	0.928149
NODE580X	NODE347X	NODE344X	0.928094
NODE581X	GENE1201X	GENE443X	0.928070
NODE582X	GENE1619X	NODE343X	0.927989
NODE583X	GENE993X	NODE147X	0.927849
NODE584X	GENE1284X	GENE156X	0.927684
NODE585X	GENE358X	GENE348X	0.927682
NODE586X	NODE303X	GENE589X	0.927521
NODE587X	NODE341X	GENE556X	0.927506
NODE588X	GENE1818X	NODE241X	0.927449
NODE589X	GENE1134X	GENE877X	0.927421
NODE590X	NODE266X	GENE1764X	0.927353
NODE591X	GENE835X	GENE293X	0.926955
NODE592X	NODE151X	GENE708X	0.926860
NODE593X	GENE335X	GENE1749X	0.926799
NODE594X	GENE1664X	GENE373X	0.926752
NODE595X	GENE369X	GENE230X	0.926744
NODE596X	GENE418X	NODE422X	0.926713
NODE597X	NODE328X	GENE1454X	0.926621
NODE598X	NODE100X	GENE1630X	0.926544
NODE599X	GENE985X	GENE198X	0.926277
NODE600X	GENE1517X	NODE331X	0.926260
NODE601X	NODE334X	NODE265X	0.926216
NODE602X	GENE1107X	GENE893X	0.926199
NODE603X	GENE838X	NODE83X	0.926049
NODE604X	GENE581X	GENE431X	0.925989
NODE605X	GENE502X	NODE389X	0.925917
NODE606X	GENE712X	NODE269X	0.925869
NODE607X	GENE527X	NODE565X	0.925796
NODE608X	GENE1245X	GENE484X	0.925683
NODE609X	GENE1414X	NODE296X	0.925659
NODE610X	NODE319X	GENE380X	0.925396
NODE611X	GENE875X	GENE1299X	0.925297
NODE612X	NODE248X	NODE433X	0.925125
NODE613X	GENE1169X	GENE93X	0.924901
NODE614X	GENE1787X	GENE334X	0.924696
NODE615X	GENE1195X	GENE983X	0.924657
NODE616X	NODE454X	NODE411X	0.924608
NODE617X	GENE512X	GENE70X	0.924520
NODE618X	GENE720X	NODE281X	0.924436
NODE619X	GENE460X	GENE106X	0.924239
NODE620X	GENE1779X	GENE370X	0.924190
NODE621X	NODE316X	NODE359X	0.924021
NODE622X	NODE392X	GENE397X	0.924019
NODE623X	NODE333X	NODE217X	0.923854
NODE624X	GENE1179X	GENE267X	0.923839
NODE625X	GENE518X	GENE133X	0.923809
NODE626X	GENE1460X	NODE263X	0.923806
NODE627X	GENE972X	NODE448X	0.923738
NODE628X	GENE1528X	GENE775X	0.923645
NODE629X	NODE446X	GENE276X	0.923506
NODE630X	GENE958X	GENE624X	0.923436
NODE631X	GENE1699X	GENE1716X	0.923058
NODE632X	GENE286X	NODE461X	0.923016
NODE633X	GENE1142X	NODE538X	0.922991
NODE634X	GENE1425X	GENE157X	0.922948
NODE635X	GENE1338X	GENE1368X	0.922856
NODE636X	GENE1412X	GENE159X	0.922782
NODE637X	GENE1722X	GENE57X	0.922621
NODE638X	GENE1112X	GENE813X	0.922510
NODE639X	GENE1669X	GENE311X	0.922467
NODE640X	GENE1117X	GENE193X	0.922458
NODE641X	GENE986X	NODE390X	0.922455
NODE642X	GENE1167X	GENE924X	0.922082
NODE643X	GENE797X	NODE280X	0.922027
NODE644X	GENE1415X	GENE363X	0.921969
NODE645X	GENE1413X	GENE1385X	0.921941
NODE646X	GENE1512X	GENE420X	0.921854
NODE647X	GENE850X	GENE1725X	0.921837
NODE648X	GENE1584X	GENE269X	0.921822
NODE649X	GENE872X	GENE1734X	0.921694
NODE650X	GENE1384X	GENE710X	0.921530
NODE651X	GENE690X	GENE247X	0.921414
NODE652X	GENE1663X	GENE185X	0.921399
NODE653X	GENE1759X	GENE1261X	0.921155
NODE654X	GENE995X	NODE243X	0.921142
NODE655X	GENE1101X	GENE878X	0.921077
NODE656X	NODE556X	NODE490X	0.920909
NODE657X	GENE749X	GENE1768X	0.920881
NODE658X	GENE1019X	GENE1613X	0.920878
NODE659X	GENE1260X	GENE1821X	0.920799
NODE660X	GENE1362X	NODE531X	0.920634
NODE661X	GENE921X	GENE111X	0.920538
NODE662X	GENE714X	GENE1495X	0.920532
NODE663X	GENE1306X	GENE1632X	0.920502
NODE664X	GENE1360X	GENE294X	0.920241
NODE665X	NODE368X	GENE1434X	0.920148
NODE666X	GENE1176X	GENE1566X	0.920134
NODE667X	GENE1037X	GENE445X	0.920123
NODE668X	GENE1070X	NODE532X	0.919977
NODE669X	GENE1540X	GENE616X	0.919786
NODE670X	GENE677X	GENE566X	0.919754
NODE671X	GENE1544X	GENE46X	0.919728
NODE672X	NODE363X	NODE463X	0.919723
NODE673X	GENE205X	NODE315X	0.919667
NODE674X	GENE701X	GENE116X	0.919443
NODE675X	GENE1597X	GENE471X	0.919375
NODE676X	GENE202X	GENE1829X	0.919360
NODE677X	GENE1364X	GENE1529X	0.919272
NODE678X	NODE451X	NODE418X	0.919187
NODE679X	GENE956X	GENE1811X	0.919111
NODE680X	NODE396X	GENE899X	0.919006
NODE681X	NODE362X	NODE185X	0.918932
NODE682X	GENE1071X	NODE187X	0.918820
NODE683X	GENE1562X	NODE214X	0.918793
NODE684X	GENE233X	GENE223X	0.918751
NODE685X	GENE1742X	NODE579X	0.918705
NODE686X	GENE1272X	GENE13X	0.918670
NODE687X	GENE1075X	GENE1346X	0.918594
NODE688X	GENE500X	GENE417X	0.918580
NODE689X	GENE1656X	NODE395X	0.918542
NODE690X	GENE1274X	NODE312X	0.918515
NODE691X	NODE191X	NODE413X	0.918513
NODE692X	GENE1285X	GENE1221X	0.918365
NODE693X	GENE954X	GENE728X	0.918362
NODE694X	NODE320X	NODE314X	0.918335
NODE695X	GENE1527X	GENE524X	0.918241
NODE696X	GENE1535X	GENE583X	0.918075
NODE697X	GENE444X	NODE537X	0.918070
NODE698X	NODE405X	GENE1743X	0.918062
NODE699X	GENE1152X	GENE832X	0.917994
NODE700X	GENE926X	NODE302X	0.917947
NODE701X	GENE1620X	GENE143X	0.917889
NODE702X	GENE1675X	GENE485X	0.917811
NODE703X	GENE259X	NODE534X	0.917795
NODE704X	GENE1851X	GENE882X	0.917713
NODE705X	GENE1487X	GENE1652X	0.917426
NODE706X	NODE410X	NODE297X	0.917274
NODE707X	GENE863X	GENE152X	0.917153
NODE708X	GENE751X	GENE221X	0.916937
NODE709X	GENE733X	GENE440X	0.916918
NODE710X	GENE1192X	GENE7X	0.916914
NODE711X	GENE362X	GENE158X	0.916793
NODE712X	NODE321X	GENE1721X	0.916632
NODE713X	GENE929X	NODE199X	0.916497
NODE714X	GENE538X	NODE376X	0.916457
NODE715X	GENE1177X	GENE62X	0.916382
NODE716X	NODE360X	GENE240X	0.916296
NODE717X	GENE1428X	GENE50X	0.916296
NODE718X	NODE329X	GENE29X	0.916226
NODE719X	NODE504X	NODE627X	0.916218
NODE720X	NODE597X	GENE1572X	0.916209
NODE721X	NODE293X	GENE388X	0.916182
NODE722X	NODE458X	NODE546X	0.916173
NODE723X	GENE1793X	GENE577X	0.916142
NODE724X	GENE1077X	GENE147X	0.916046
NODE725X	NODE221X	GENE102X	0.916007
NODE726X	GENE1104X	GENE216X	0.915923
NODE727X	GENE970X	GENE320X	0.915856
NODE728X	GENE1106X	GENE604X	0.915850
NODE729X	GENE1463X	NODE523X	0.915821
NODE730X	GENE870X	GENE592X	0.915799
NODE731X	GENE817X	GENE530X	0.915721
NODE732X	GENE375X	GENE357X	0.915582
NODE733X	GENE1307X	NODE428X	0.915505
NODE734X	GENE1447X	NODE156X	0.915260
NODE735X	NODE357X	GENE1646X	0.915205
NODE736X	GENE1739X	NODE525X	0.915190
NODE737X	GENE1185X	NODE701X	0.915158
NODE738X	GENE1790X	GENE71X	0.915022
NODE739X	GENE1748X	GENE435X	0.915022
NODE740X	GENE1576X	GENE554X	0.915007
NODE741X	GENE422X	NODE610X	0.914975
NODE742X	GENE1062X	GENE780X	0.914852
NODE743X	GENE823X	GENE129X	0.914821
NODE744X	NODE498X	GENE44X	0.914737
NODE745X	GENE1717X	NODE183X	0.914723
NODE746X	GENE666X	GENE177X	0.914718
NODE747X	GENE1342X	GENE792X	0.914556
NODE748X	GENE1126X	GENE1289X	0.914547
NODE749X	GENE1729X	GENE265X	0.914368
NODE750X	NODE286X	NODE472X	0.914251
NODE751X	GENE1393X	GENE818X	0.914239
NODE752X	GENE578X	GENE528X	0.914016
NODE753X	GENE931X	GENE1416X	0.913975
NODE754X	NODE502X	NODE656X	0.913755
NODE755X	GENE1808X	GENE1213X	0.913554
NODE756X	GENE1586X	NODE429X	0.913511
NODE757X	NODE464X	NODE240X	0.913306
NODE758X	GENE1575X	GENE594X	0.913221
NODE759X	GENE575X	NODE471X	0.913216
NODE760X	NODE698X	NODE750X	0.913165
NODE761X	GENE1214X	GENE1591X	0.913156
NODE762X	GENE405X	GENE274X	0.912852
NODE763X	NODE480X	GENE1531X	0.912827
NODE764X	GENE1762X	NODE592X	0.912603
NODE765X	GENE942X	GENE1525X	0.912586
NODE766X	NODE393X	NODE713X	0.912584
NODE767X	GENE659X	GENE96X	0.912527
NODE768X	GENE277X	NODE434X	0.912452
NODE769X	GENE1767X	GENE1687X	0.912440
NODE770X	NODE211X	GENE622X	0.912038
NODE771X	GENE1263X	NODE430X	0.911893
NODE772X	GENE973X	GENE804X	0.911850
NODE773X	GENE1317X	NODE382X	0.911758
NODE774X	GENE1840X	NODE559X	0.911716
NODE775X	NODE361X	NODE671X	0.911669
NODE776X	NODE210X	NODE332X	0.911524
NODE777X	NODE583X	NODE503X	0.911493
NODE778X	GENE1649X	GENE110X	0.911446
NODE779X	GENE1032X	NODE274X	0.911226
NODE780X	GENE1056X	GENE1794X	0.911190
NODE781X	GENE188X	GENE1657X	0.910524
NODE782X	GENE706X	GENE251X	0.910416
NODE783X	GENE682X	GENE99X	0.910292
NODE784X	GENE1090X	GENE764X	0.910282
NODE785X	NODE400X	GENE864X	0.910069
NODE786X	NODE313X	NODE745X	0.909964
NODE787X	NODE513X	NODE540X	0.909907
NODE788X	GENE1183X	GENE34X	0.909590
NODE789X	GENE1665X	NODE721X	0.909131
NODE790X	GENE767X	NODE554X	0.908858
NODE791X	NODE253X	GENE73X	0.908814
NODE792X	GENE686X	NODE617X	0.908767
NODE793X	GENE1067X	GENE753X	0.908662
NODE794X	GENE476X	GENE324X	0.908289
NODE795X	GENE492X	GENE217X	0.908170
NODE796X	GENE214X	GENE94X	0.908169
NODE797X	GENE1054X	GENE1769X	0.908141
NODE798X	GENE704X	GENE558X	0.907746
NODE799X	GENE703X	GENE391X	0.907706
NODE800X	NODE345X	NODE447X	0.907521
NODE801X	GENE1857X	NODE466X	0.907139
NODE802X	GENE1804X	GENE537X	0.906704
NODE803X	GENE540X	GENE149X	0.906700
NODE804X	GENE1256X	GENE849X	0.906630
NODE805X	GENE432X	GENE100X	0.906390
NODE806X	GENE1093X	GENE342X	0.906323
NODE807X	GENE977X	GENE1388X	0.906321
NODE808X	NODE588X	NODE409X	0.906203
NODE809X	GENE698X	GENE1178X	0.906165
NODE810X	GENE1709X	NODE487X	0.906148
NODE811X	GENE1538X	GENE307X	0.906122
NODE812X	GENE843X	GENE1096X	0.905962
NODE813X	GENE1196X	GENE250X	0.905791
NODE814X	GENE938X	NODE229X	0.905790
NODE815X	GENE1013X	GENE122X	0.905640
NODE816X	NODE224X	NODE714X	0.905491
NODE817X	GENE1514X	NODE511X	0.905401
NODE818X	GENE1815X	NODE549X	0.905233
NODE819X	NODE292X	NODE445X	0.905196
NODE820X	GENE725X	GENE433X	0.904962
NODE821X	GENE1813X	GENE1143X	0.904674
NODE822X	GENE976X	GENE1553X	0.904225
NODE823X	GENE1197X	NODE352X	0.904149
NODE824X	GENE1847X	GENE1139X	0.904130
NODE825X	GENE1089X	GENE16X	0.904126
NODE826X	NODE365X	GENE1682X	0.903915
NODE827X	GENE532X	GENE410X	0.903702
NODE828X	GENE1602X	GENE1004X	0.903448
NODE829X	NODE602X	GENE742X	0.903364
NODE830X	NODE478X	GENE160X	0.903281
NODE831X	NODE620X	GENE252X	0.903246
NODE832X	GENE978X	GENE456X	0.903185
NODE833X	GENE860X	NODE326X	0.902818
NODE834X	GENE1124X	GENE716X	0.902737
NODE835X	NODE548X	GENE262X	0.902522
NODE836X	GENE794X	GENE332X	0.902463
NODE837X	NODE288X	NODE607X	0.902371
NODE838X	NODE258X	NODE353X	0.902147
NODE839X	GENE1051X	GENE441X	0.902023
NODE840X	GENE1467X	GENE561X	0.902023
NODE841X	GENE352X	GENE244X	0.901661
NODE842X	NODE517X	GENE1830X	0.901361
NODE843X	GENE1763X	GENE1805X	0.901358
NODE844X	GENE611X	NODE771X	0.901167
NODE845X	NODE438X	NODE705X	0.901073
NODE846X	GENE1014X	GENE596X	0.901007
NODE847X	GENE1573X	GENE424X	0.900976
NODE848X	GENE918X	GENE549X	0.900918
NODE849X	GENE1006X	GENE734X	0.900827
NODE850X	NODE406X	NODE567X	0.900788
NODE851X	NODE206X	NODE754X	0.900633
NODE852X	NODE645X	NODE599X	0.900572
NODE853X	NODE488X	NODE520X	0.900511
NODE854X	GENE851X	NODE763X	0.900493
NODE855X	NODE383X	NODE733X	0.900471
NODE856X	GENE289X	GENE42X	0.900322
NODE857X	GENE1009X	GENE10X	0.900320
NODE858X	GENE632X	GENE1694X	0.900242
NODE859X	NODE133X	GENE61X	0.899932
NODE860X	GENE296X	GENE1453X	0.899820
NODE861X	NODE586X	NODE774X	0.899798
NODE862X	NODE267X	NODE457X	0.899366
NODE863X	GENE660X	GENE1639X	0.899157
NODE864X	GENE390X	NODE441X	0.899041
NODE865X	GENE349X	GENE212X	0.899027
NODE866X	GENE86X	NODE545X	0.898955
NODE867X	NODE507X	NODE366X	0.898955
NODE868X	NODE380X	NODE494X	0.898915
NODE869X	GENE1565X	GENE1174X	0.898844
NODE870X	GENE1296X	GENE1728X	0.898795
NODE871X	GENE652X	GENE206X	0.898762
NODE872X	GENE1707X	NODE809X	0.898749
NODE873X	GENE178X	NODE515X	0.898616
NODE874X	GENE1359X	NODE535X	0.898561
NODE875X	GENE845X	GENE1807X	0.898471
NODE876X	GENE1391X	GENE1871X	0.898404
NODE877X	NODE500X	GENE1770X	0.898392
NODE878X	GENE1869X	NODE378X	0.898323
NODE879X	GENE667X	NODE561X	0.898284
NODE880X	GENE507X	GENE263X	0.898150
NODE881X	GENE1025X	GENE151X	0.897840
NODE882X	GENE841X	GENE135X	0.897803
NODE883X	GENE895X	NODE412X	0.897756
NODE884X	GENE1154X	NODE414X	0.897719
NODE885X	GENE1395X	GENE361X	0.897702
NODE886X	GENE1592X	NODE495X	0.897687
NODE887X	NODE784X	NODE350X	0.897539
NODE888X	NODE563X	GENE584X	0.897538
NODE889X	NODE601X	NODE402X	0.897469
NODE890X	NODE577X	GENE491X	0.897463
NODE891X	NODE628X	GENE1140X	0.897340
NODE892X	GENE685X	NODE444X	0.897065
NODE893X	NODE678X	NODE837X	0.897055
NODE894X	NODE260X	NODE606X	0.896985
NODE895X	NODE765X	GENE645X	0.896934
NODE896X	GENE1817X	GENE118X	0.896879
NODE897X	GENE694X	GENE680X	0.896868
NODE898X	GENE411X	NODE508X	0.896848
NODE899X	NODE417X	NODE340X	0.896778
NODE900X	NODE657X	NODE732X	0.896548
NODE901X	NODE483X	GENE572X	0.896519
NODE902X	GENE253X	NODE710X	0.896505
NODE903X	GENE1875X	GENE1084X	0.896470
NODE904X	NODE416X	GENE1735X	0.896458
NODE905X	GENE615X	NODE491X	0.896175
NODE906X	NODE375X	NODE285X	0.896150
NODE907X	GENE765X	GENE315X	0.896132
NODE908X	NODE888X	NODE219X	0.896033
NODE909X	GENE1784X	GENE1750X	0.895924
NODE910X	GENE1864X	NODE401X	0.895652
NODE911X	GENE438X	NODE403X	0.895284
NODE912X	GENE1283X	GENE436X	0.895104
NODE913X	GENE400X	NODE736X	0.894893
NODE914X	GENE844X	GENE673X	0.894762
NODE915X	NODE384X	GENE92X	0.894666
NODE916X	GENE1073X	GENE743X	0.894648
NODE917X	GENE513X	GENE234X	0.894537
NODE918X	GENE937X	GENE37X	0.894466
NODE919X	NODE337X	GENE1624X	0.894450
NODE920X	GENE603X	NODE741X	0.894390
NODE921X	GENE1861X	GENE1746X	0.894388
NODE922X	NODE689X	NODE524X	0.894340
NODE923X	GENE814X	GENE593X	0.894322
NODE924X	GENE1631X	NODE632X	0.894213
NODE925X	GENE961X	NODE518X	0.894131
NODE926X	GENE806X	NODE676X	0.894107
NODE927X	GENE402X	GENE33X	0.894071
NODE928X	GENE1758X	GENE1485X	0.893471
NODE929X	GENE1325X	NODE618X	0.893063
NODE930X	GENE69X	NODE686X	0.892957
NODE931X	GENE330X	GENE237X	0.892900
NODE932X	GENE1127X	NODE716X	0.892889
NODE933X	NODE536X	NODE851X	0.892429
NODE934X	GENE791X	GENE1504X	0.892420
NODE935X	GENE1417X	NODE208X	0.892254
NODE936X	GENE932X	NODE672X	0.892133
NODE937X	GENE1247X	GENE323X	0.891940
NODE938X	GENE1508X	GENE1617X	0.891817
NODE939X	GENE868X	NODE762X	0.891603
NODE940X	GENE1727X	GENE309X	0.891443
NODE941X	GENE1706X	GENE40X	0.891328
NODE942X	GENE702X	GENE1472X	0.891242
NODE943X	NODE757X	GENE171X	0.891215
NODE944X	GENE1545X	GENE1732X	0.891155
NODE945X	GENE821X	NODE643X	0.891084
NODE946X	GENE647X	GENE1651X	0.890937
NODE947X	NODE317X	NODE512X	0.890495
NODE948X	GENE1458X	GENE421X	0.890420
NODE949X	GENE854X	GENE285X	0.890378
NODE950X	NODE415X	GENE343X	0.890217
NODE951X	GENE669X	NODE718X	0.890182
NODE952X	GENE996X	GENE51X	0.890146
NODE953X	NODE327X	GENE347X	0.890059
NODE954X	GENE495X	GENE63X	0.889527
NODE955X	NODE304X	NODE582X	0.889294
NODE956X	GENE855X	NODE152X	0.889237
NODE957X	GENE553X	GENE166X	0.889230
NODE958X	GENE831X	GENE1737X	0.889180
NODE959X	NODE481X	GENE564X	0.888970
NODE960X	GENE605X	GENE1190X	0.888800
NODE961X	NODE864X	GENE150X	0.888768
NODE962X	GENE1777X	NODE725X	0.888668
NODE963X	GENE812X	GENE631X	0.888591
NODE964X	GENE1440X	GENE283X	0.888284
NODE965X	GENE1374X	GENE374X	0.888123
NODE966X	NODE449X	NODE712X	0.887928
NODE967X	GENE1120X	GENE458X	0.887917
NODE968X	NODE510X	NODE766X	0.887422
NODE969X	GENE1340X	GENE609X	0.887230
NODE970X	NODE562X	NODE738X	0.886473
NODE971X	GENE501X	NODE387X	0.886461
NODE972X	NODE427X	NODE470X	0.886119
NODE973X	NODE622X	NODE760X	0.885911
NODE974X	GENE697X	NODE824X	0.885748
NODE975X	NODE553X	GENE971X	0.885729
NODE976X	GENE1812X	GENE103X	0.885582
NODE977X	GENE1757X	NODE468X	0.885576
NODE978X	GENE1035X	GENE969X	0.885412
NODE979X	GENE1486X	NODE633X	0.885359
NODE980X	GENE945X	GENE1534X	0.885115
NODE981X	GENE1206X	NODE455X	0.884953
NODE982X	GENE1642X	GENE1731X	0.884595
NODE983X	NODE772X	NODE377X	0.884561
NODE984X	GENE1693X	NODE566X	0.884490
NODE985X	GENE1001X	GENE257X	0.884224
NODE986X	GENE883X	GENE303X	0.884041
NODE987X	GENE1370X	GENE215X	0.883980
NODE988X	NODE509X	NODE426X	0.883943
NODE989X	GENE1733X	NODE619X	0.883785
NODE990X	NODE720X	GENE1253X	0.883658
NODE991X	GENE1760X	GENE313X	0.883222
NODE992X	GENE721X	GENE536X	0.883167
NODE993X	GENE795X	GENE548X	0.883101
NODE994X	GENE1095X	GENE479X	0.883018
NODE995X	GENE1608X	NODE872X	0.882885
NODE996X	GENE1736X	GENE1615X	0.882812
NODE997X	GENE1491X	GENE1441X	0.882768
NODE998X	GENE1348X	GENE717X	0.882650
NODE999X	GENE1278X	GENE526X	0.882528
NODE1000X	GENE107X	NODE783X	0.882229
NODE1001X	NODE880X	GENE109X	0.882129
NODE1002X	GENE1322X	GENE1488X	0.882014
NODE1003X	GENE105X	GENE1705X	0.881813
NODE1004X	GENE1131X	NODE937X	0.881734
NODE1005X	NODE203X	NODE717X	0.881666
NODE1006X	NODE799X	NODE499X	0.881556
NODE1007X	GENE1524X	NODE608X	0.881454
NODE1008X	GENE731X	GENE59X	0.881309
NODE1009X	NODE587X	NODE578X	0.881147
NODE1010X	GENE1044X	NODE526X	0.881097
NODE1011X	GENE1080X	GENE1683X	0.881048
NODE1012X	GENE839X	NODE767X	0.881022
NODE1013X	NODE278X	GENE98X	0.881002
NODE1014X	NODE273X	NODE660X	0.880888
NODE1015X	GENE1288X	GENE383X	0.880806
NODE1016X	GENE638X	NODE596X	0.880675
NODE1017X	GENE1753X	NODE723X	0.880560
NODE1018X	NODE493X	NODE600X	0.880544
NODE1019X	GENE940X	GENE464X	0.880432
NODE1020X	NODE708X	NODE379X	0.880104
NODE1021X	GENE1653X	GENE101X	0.879583
NODE1022X	NODE904X	NODE569X	0.879479
NODE1023X	GENE1042X	GENE1000X	0.878759
NODE1024X	GENE1724X	GENE949X	0.878655
NODE1025X	NODE735X	NODE236X	0.878615
NODE1026X	NODE374X	NODE990X	0.878587
NODE1027X	NODE351X	NODE611X	0.878540
NODE1028X	GENE1636X	NODE891X	0.878518
NODE1029X	GENE1796X	NODE612X	0.878497
NODE1030X	NODE497X	NODE473X	0.878398
NODE1031X	GENE1275X	GENE281X	0.878126
NODE1032X	GENE563X	GENE461X	0.877875
NODE1033X	GENE951X	GENE1781X	0.877808
NODE1034X	NODE704X	NODE740X	0.877770
NODE1035X	GENE64X	GENE1X	0.877759
NODE1036X	NODE694X	NODE595X	0.877748
NODE1037X	GENE805X	GENE162X	0.877557
NODE1038X	NODE172X	NODE626X	0.877486
NODE1039X	GENE674X	NODE899X	0.876657
NODE1040X	NODE785X	NODE462X	0.876453
NODE1041X	NODE521X	NODE719X	0.876303
NODE1042X	GENE550X	NODE604X	0.876224
NODE1043X	NODE682X	NODE887X	0.875811
NODE1044X	NODE180X	GENE511X	0.875695
NODE1045X	NODE808X	NODE823X	0.875590
NODE1046X	GENE1713X	NODE696X	0.875524
NODE1047X	NODE233X	NODE635X	0.875464
NODE1048X	GENE551X	NODE450X	0.875420
NODE1049X	GENE1577X	NODE831X	0.875408
NODE1050X	NODE399X	GENE1020X	0.875385
NODE1051X	NODE690X	NODE630X	0.875365
NODE1052X	GENE1259X	NODE642X	0.875185
NODE1053X	NODE850X	NODE853X	0.875122
NODE1054X	NODE832X	NODE283X	0.875119
NODE1055X	NODE544X	NODE437X	0.875070
NODE1056X	GENE381X	NODE954X	0.874938
NODE1057X	NODE770X	GENE534X	0.874875
NODE1058X	NODE691X	NODE703X	0.874836
NODE1059X	NODE859X	GENE39X	0.874567
NODE1060X	GENE741X	NODE949X	0.874541
NODE1061X	GENE1215X	GENE1039X	0.874416
NODE1062X	GENE1016X	NODE593X	0.874125
NODE1063X	NODE969X	GENE1492X	0.874082
NODE1064X	GENE1752X	GENE618X	0.873935
NODE1065X	GENE505X	GENE1820X	0.873914
NODE1066X	GENE1315X	NODE276X	0.873685
NODE1067X	NODE780X	NODE282X	0.873463
NODE1068X	NODE465X	NODE813X	0.873239
NODE1069X	NODE706X	NODE817X	0.872918
NODE1070X	GENE1373X	GENE278X	0.872850
NODE1071X	GENE1580X	GENE654X	0.872805
NODE1072X	GENE941X	NODE778X	0.872686
NODE1073X	NODE810X	NODE935X	0.872671
NODE1074X	GENE1484X	NODE475X	0.872299
NODE1075X	GENE1782X	GENE80X	0.872120
NODE1076X	GENE1314X	GENE1494X	0.872008
NODE1077X	GENE1828X	GENE68X	0.871960
NODE1078X	GENE1184X	GENE1443X	0.871664
NODE1079X	GENE1159X	GENE1010X	0.871522
NODE1080X	GENE662X	NODE912X	0.871446
NODE1081X	GENE746X	NODE506X	0.871284
NODE1082X	GENE1175X	NODE874X	0.871110
NODE1083X	NODE653X	GENE1451X	0.871008
NODE1084X	GENE1543X	GENE241X	0.870987
NODE1085X	GENE372X	NODE796X	0.870972
NODE1086X	NODE609X	NODE801X	0.870826
NODE1087X	GENE1383X	NODE270X	0.870607
NODE1088X	GENE377X	NODE614X	0.870438
NODE1089X	NODE946X	NODE570X	0.870281
NODE1090X	GENE1265X	NODE908X	0.870189
NODE1091X	NODE621X	NODE879X	0.869934
NODE1092X	NODE727X	GENE275X	0.869879
NODE1093X	GENE1398X	NODE654X	0.869849
NODE1094X	NODE650X	GENE236X	0.869593
NODE1095X	GENE153X	NODE838X	0.869591
NODE1096X	GENE1831X	GENE891X	0.869476
NODE1097X	NODE590X	NODE482X	0.869077
NODE1098X	GENE1136X	NODE734X	0.869070
NODE1099X	NODE659X	NODE915X	0.868850
NODE1100X	GENE998X	NODE928X	0.868494
NODE1101X	NODE699X	GENE181X	0.868375
NODE1102X	NODE825X	GENE2X	0.867995
NODE1103X	NODE758X	GENE1129X	0.867810
NODE1104X	GENE695X	GENE1850X	0.867486
NODE1105X	GENE529X	GENE1193X	0.867245
NODE1106X	GENE1003X	GENE439X	0.867142
NODE1107X	GENE1754X	GENE310X	0.867120
NODE1108X	NODE979X	GENE1248X	0.866606
NODE1109X	GENE1294X	GENE514X	0.866583
NODE1110X	NODE456X	GENE131X	0.866259
NODE1111X	GENE847X	GENE470X	0.866051
NODE1112X	NODE486X	GENE385X	0.866031
NODE1113X	GENE1219X	GENE38X	0.865905
NODE1114X	NODE338X	NODE749X	0.865802
NODE1115X	GENE816X	GENE1686X	0.865588
NODE1116X	GENE1404X	NODE756X	0.865237
NODE1117X	GENE545X	NODE585X	0.865137
NODE1118X	GENE1045X	NODE188X	0.865085
NODE1119X	GENE1461X	GENE1200X	0.864623
NODE1120X	GENE658X	NODE815X	0.864557
NODE1121X	GENE1853X	GENE1803X	0.864532
NODE1122X	NODE555X	GENE254X	0.864435
NODE1123X	GENE1028X	NODE453X	0.864357
NODE1124X	NODE527X	GENE890X	0.864241
NODE1125X	NODE539X	NODE435X	0.864156
NODE1126X	GENE1433X	NODE356X	0.864074
NODE1127X	GENE1023X	GENE451X	0.863891
NODE1128X	GENE684X	NODE681X	0.863703
NODE1129X	GENE268X	GENE1587X	0.863499
NODE1130X	GENE1353X	NODE574X	0.863289
NODE1131X	NODE957X	GENE141X	0.863249
NODE1132X	NODE367X	GENE473X	0.862778
NODE1133X	NODE408X	NODE947X	0.862722
NODE1134X	NODE541X	GENE36X	0.862556
NODE1135X	NODE1052X	GENE570X	0.862434
NODE1136X	GENE861X	NODE805X	0.862381
NODE1137X	NODE425X	NODE867X	0.862352
NODE1138X	NODE386X	NODE943X	0.862329
NODE1139X	NODE748X	NODE1048X	0.862214
NODE1140X	NODE648X	NODE700X	0.862072
NODE1141X	GENE1564X	NODE652X	0.862046
NODE1142X	NODE530X	NODE639X	0.861812
NODE1143X	NODE550X	NODE989X	0.861701
NODE1144X	GENE948X	GENE1715X	0.861607
NODE1145X	NODE580X	NODE623X	0.861431
NODE1146X	GENE1232X	GENE768X	0.861374
NODE1147X	NODE826X	NODE786X	0.861325
NODE1148X	NODE234X	GENE376X	0.861245
NODE1149X	GENE900X	NODE348X	0.861206
NODE1150X	NODE814X	NODE664X	0.861189
NODE1151X	NODE855X	NODE616X	0.861085
NODE1152X	GENE1655X	NODE820X	0.860958
NODE1153X	GENE639X	NODE1005X	0.860655
NODE1154X	GENE903X	GENE1423X	0.860207
NODE1155X	NODE529X	NODE849X	0.859966
NODE1156X	NODE528X	NODE913X	0.859287
NODE1157X	NODE737X	GENE12X	0.859215
NODE1158X	GENE590X	GENE1541X	0.858951
NODE1159X	GENE1609X	NODE1143X	0.858788
NODE1160X	GENE1358X	NODE492X	0.858654
NODE1161X	NODE246X	NODE976X	0.858398
NODE1162X	GENE790X	GENE1399X	0.858085
NODE1163X	GENE1300X	GENE22X	0.857848
NODE1164X	NODE972X	NODE968X	0.857733
NODE1165X	NODE1014X	NODE404X	0.857693
NODE1166X	NODE877X	NODE479X	0.857469
NODE1167X	GENE1601X	NODE442X	0.857319
NODE1168X	NODE798X	NODE889X	0.857054
NODE1169X	NODE575X	NODE845X	0.856957
NODE1170X	NODE196X	NODE594X	0.856712
NODE1171X	GENE520X	NODE1084X	0.856640
NODE1172X	GENE1372X	NODE439X	0.856486
NODE1173X	GENE1672X	NODE1035X	0.856230
NODE1174X	GENE465X	NODE861X	0.856196
NODE1175X	NODE662X	GENE1702X	0.855972
NODE1176X	NODE496X	NODE677X	0.855942
NODE1177X	NODE501X	NODE922X	0.855919
NODE1178X	NODE836X	GENE1217X	0.855821
NODE1179X	GENE1855X	NODE900X	0.855730
NODE1180X	NODE564X	NODE816X	0.855706
NODE1181X	GENE827X	GENE1552X	0.855634
NODE1182X	GENE1833X	GENE617X	0.855481
NODE1183X	GENE1785X	NODE711X	0.855156
NODE1184X	NODE715X	NODE637X	0.855141
NODE1185X	NODE552X	NODE744X	0.855120
NODE1186X	GENE91X	GENE85X	0.855038
NODE1187X	NODE841X	NODE956X	0.854078
NODE1188X	NODE644X	GENE326X	0.853895
NODE1189X	GENE1477X	GENE1218X	0.853254
NODE1190X	GENE1378X	NODE929X	0.853242
NODE1191X	NODE560X	GENE87X	0.853085
NODE1192X	GENE419X	GENE783X	0.853060
NODE1193X	NODE598X	GENE75X	0.853009
NODE1194X	GENE1228X	NODE975X	0.852990
NODE1195X	GENE955X	NODE342X	0.852920
NODE1196X	NODE1043X	NODE697X	0.852683
NODE1197X	NODE897X	GENE1276X	0.852015
NODE1198X	NODE964X	NODE661X	0.851720
NODE1199X	NODE959X	NODE1066X	0.851686
NODE1200X	NODE665X	GENE744X	0.851578
NODE1201X	NODE787X	GENE1109X	0.851485
NODE1202X	GENE260X	NODE934X	0.851447
NODE1203X	GENE815X	NODE591X	0.851283
NODE1204X	NODE779X	NODE1174X	0.851065
NODE1205X	NODE489X	NODE1025X	0.850867
NODE1206X	NODE828X	NODE289X	0.850830
NODE1207X	NODE702X	GENE1772X	0.850308
NODE1208X	GENE1242X	NODE978X	0.849886
NODE1209X	NODE950X	NODE551X	0.849808
NODE1210X	GENE750X	NODE460X	0.849554
NODE1211X	GENE774X	NODE791X	0.849487
NODE1212X	GENE1304X	NODE939X	0.849445
NODE1213X	NODE722X	NODE684X	0.849355
NODE1214X	GENE1482X	GENE1437X	0.849187
NODE1215X	GENE1401X	NODE924X	0.848657
NODE1216X	GENE636X	GENE990X	0.848454
NODE1217X	GENE1640X	NODE893X	0.847467
NODE1218X	NODE986X	NODE1024X	0.847364
NODE1219X	GENE493X	NODE998X	0.847168
NODE1220X	GENE270X	NODE452X	0.846953
NODE1221X	NODE1029X	NODE905X	0.846940
NODE1222X	NODE730X	NODE364X	0.846799
NODE1223X	NODE921X	NODE981X	0.846586
NODE1224X	GENE165X	GENE842X	0.846468
NODE1225X	NODE1118X	NODE988X	0.846352
NODE1226X	GENE450X	GENE922X	0.846291
NODE1227X	NODE679X	NODE933X	0.846259
NODE1228X	GENE1394X	NODE1158X	0.846002
NODE1229X	GENE407X	GENE403X	0.845829
NODE1230X	NODE938X	NODE870X	0.845783
NODE1231X	GENE1606X	GENE1659X	0.845778
NODE1232X	NODE568X	GENE723X	0.845696
NODE1233X	GENE927X	NODE469X	0.845660
NODE1234X	GENE866X	NODE558X	0.845453
NODE1235X	NODE667X	GENE675X	0.845448
NODE1236X	NODE605X	GENE25X	0.845435
NODE1237X	NODE920X	NODE917X	0.845223
NODE1238X	NODE1124X	NODE894X	0.844785
NODE1239X	NODE923X	NODE854X	0.844555
NODE1240X	NODE844X	GENE1371X	0.844306
NODE1241X	GENE1501X	NODE1049X	0.844283
NODE1242X	NODE477X	NODE910X	0.844132
NODE1243X	NODE1057X	NODE909X	0.843519
NODE1244X	NODE533X	GENE90X	0.843499
NODE1245X	GENE475X	NODE794X	0.843407
NODE1246X	NODE423X	NODE581X	0.843067
NODE1247X	GENE1194X	NODE673X	0.842876
NODE1248X	NODE743X	NODE1077X	0.842807
NODE1249X	GENE736X	GENE155X	0.842804
NODE1250X	NODE1168X	NODE634X	0.842655
NODE1251X	GENE715X	NODE830X	0.842090
NODE1252X	GENE1231X	GENE273X	0.842030
NODE1253X	NODE688X	GENE145X	0.841552
NODE1254X	NODE1070X	NODE625X	0.841199
NODE1255X	NODE646X	NODE1171X	0.841005
NODE1256X	GENE994X	NODE1170X	0.840793
NODE1257X	NODE547X	GENE28X	0.840420
NODE1258X	NODE1083X	NODE951X	0.840418
NODE1259X	GENE1347X	GENE1234X	0.840174
NODE1260X	NODE914X	NODE776X	0.840102
NODE1261X	NODE936X	NODE777X	0.839686
NODE1262X	GENE1469X	NODE543X	0.839253
NODE1263X	GENE463X	GENE963X	0.838580
NODE1264X	NODE906X	NODE1022X	0.838455
NODE1265X	GENE1714X	GENE209X	0.838026
NODE1266X	NODE557X	NODE966X	0.837484
NODE1267X	NODE571X	NODE476X	0.837472
NODE1268X	NODE1223X	NODE1227X	0.837356
NODE1269X	GENE368X	NODE1201X	0.837348
NODE1270X	GENE887X	NODE896X	0.836963
NODE1271X	NODE821X	NODE1181X	0.836401
NODE1272X	GENE1173X	NODE839X	0.836115
NODE1273X	NODE1127X	GENE1343X	0.836092
NODE1274X	NODE1090X	NODE1004X	0.835599
NODE1275X	GENE328X	NODE1131X	0.835507
NODE1276X	NODE1136X	NODE930X	0.835507
NODE1277X	GENE1290X	NODE1244X	0.835480
NODE1278X	NODE764X	NODE572X	0.835441
NODE1279X	NODE1062X	NODE962X	0.834714
NODE1280X	NODE961X	NODE1206X	0.834167
NODE1281X	GENE1547X	GENE984X	0.834068
NODE1282X	NODE1010X	GENE266X	0.834035
NODE1283X	NODE1208X	NODE1050X	0.833972
NODE1284X	NODE898X	NODE1164X	0.833837
NODE1285X	GENE414X	NODE318X	0.833598
NODE1286X	NODE890X	NODE835X	0.833534
NODE1287X	NODE726X	NODE1045X	0.833152
NODE1288X	GENE1361X	NODE971X	0.832873
NODE1289X	NODE755X	NODE485X	0.832570
NODE1290X	NODE842X	NODE1137X	0.832252
NODE1291X	NODE1030X	NODE1006X	0.832032
NODE1292X	NODE1148X	GENE1741X	0.831909
NODE1293X	NODE1238X	NODE1217X	0.831860
NODE1294X	NODE1088X	NODE1166X	0.831612
NODE1295X	NODE1036X	NODE1156X	0.831520
NODE1296X	GENE1357X	NODE860X	0.831334
NODE1297X	NODE1165X	NODE1268X	0.831266
NODE1298X	GENE1229X	GENE1594X	0.831176
NODE1299X	GENE1726X	GENE599X	0.831004
NODE1300X	GENE1698X	NODE1061X	0.830901
NODE1301X	NODE1040X	NODE1016X	0.830788
NODE1302X	NODE955X	NODE1185X	0.830412
NODE1303X	NODE919X	NODE1055X	0.829841
NODE1304X	NODE647X	NODE987X	0.829734
NODE1305X	GENE1496X	GENE222X	0.829631
NODE1306X	GENE1076X	GENE1086X	0.829442
NODE1307X	NODE942X	NODE299X	0.829426
NODE1308X	NODE804X	NODE885X	0.829397
NODE1309X	GENE1522X	GENE72X	0.829098
NODE1310X	GENE1119X	GENE1255X	0.828672
NODE1311X	GENE288X	NODE1103X	0.828499
NODE1312X	GENE1186X	NODE925X	0.828298
NODE1313X	GENE1339X	NODE902X	0.828294
NODE1314X	NODE666X	NODE1085X	0.828073
NODE1315X	GENE777X	NODE747X	0.827618
NODE1316X	GENE120X	GENE43X	0.827465
NODE1317X	NODE1121X	GENE752X	0.827200
NODE1318X	GENE582X	NODE1076X	0.826136
NODE1319X	NODE1026X	NODE1222X	0.825528
NODE1320X	NODE1119X	NODE882X	0.825446
NODE1321X	NODE655X	NODE868X	0.825398
NODE1322X	NODE358X	NODE1086X	0.825380
NODE1323X	GENE1510X	NODE822X	0.825286
NODE1324X	NODE1214X	NODE1008X	0.825100
NODE1325X	NODE818X	GENE869X	0.824940
NODE1326X	NODE584X	NODE1134X	0.824642
NODE1327X	GENE1571X	GENE1021X	0.824514
NODE1328X	NODE576X	NODE856X	0.824054
NODE1329X	GENE688X	NODE1151X	0.823869
NODE1330X	NODE519X	NODE1210X	0.823523
NODE1331X	NODE848X	NODE1020X	0.823502
NODE1332X	GENE359X	NODE881X	0.823283
NODE1333X	GENE290X	GENE1557X	0.822666
NODE1334X	GENE79X	GENE1795X	0.822310
NODE1335X	NODE793X	NODE636X	0.822131
NODE1336X	GENE447X	GENE1614X	0.822089
NODE1337X	NODE965X	NODE812X	0.822017
NODE1338X	NODE1071X	NODE865X	0.821789
NODE1339X	NODE970X	NODE1290X	0.821687
NODE1340X	GENE298X	NODE1261X	0.821562
NODE1341X	NODE811X	NODE974X	0.821404
NODE1342X	GENE1551X	NODE840X	0.821390
NODE1343X	GENE665X	NODE308X	0.821205
NODE1344X	NODE1051X	GENE14X	0.821085
NODE1345X	NODE759X	NODE997X	0.820043
NODE1346X	NODE789X	NODE833X	0.820007
NODE1347X	GENE930X	NODE926X	0.819769
NODE1348X	NODE262X	NODE1241X	0.819768
NODE1349X	NODE945X	NODE1282X	0.819547
NODE1350X	NODE1159X	NODE769X	0.819518
NODE1351X	NODE843X	NODE1162X	0.819323
NODE1352X	NODE1059X	NODE1095X	0.818713
NODE1353X	NODE1215X	NODE1190X	0.818625
NODE1354X	NODE693X	NODE878X	0.818457
NODE1355X	NODE1112X	NODE295X	0.818440
NODE1356X	NODE542X	NODE1099X	0.818221
NODE1357X	GENE1641X	NODE806X	0.817706
NODE1358X	NODE932X	NODE952X	0.817582
NODE1359X	GENE316X	GENE1599X	0.817038
NODE1360X	GENE781X	GENE691X	0.816709
NODE1361X	NODE589X	NODE1000X	0.816581
NODE1362X	NODE1109X	GENE1654X	0.816281
NODE1363X	NODE1237X	NODE973X	0.816203
NODE1364X	GENE544X	GENE1047X	0.816041
NODE1365X	GENE1546X	NODE1242X	0.815880
NODE1366X	GENE1171X	GENE916X	0.815688
NODE1367X	NODE638X	NODE944X	0.815671
NODE1368X	NODE1116X	NODE1340X	0.815480
NODE1369X	NODE1039X	NODE918X	0.814952
NODE1370X	NODE1093X	NODE1133X	0.814941
NODE1371X	GENE1327X	GENE597X	0.814638
NODE1372X	NODE876X	NODE1068X	0.814621
NODE1373X	GENE1806X	GENE1160X	0.814613
NODE1374X	NODE1205X	NODE1184X	0.814505
NODE1375X	NODE1073X	NODE1245X	0.814317
NODE1376X	GENE477X	NODE858X	0.814282
NODE1377X	GENE1783X	GENE1755X	0.813662
NODE1378X	GENE923X	GENE1146X	0.813550
NODE1379X	GENE980X	NODE669X	0.813407
NODE1380X	NODE1177X	NODE1212X	0.813058
NODE1381X	NODE827X	NODE1213X	0.812940
NODE1382X	GENE555X	NODE1075X	0.812894
NODE1383X	NODE728X	NODE931X	0.811910
NODE1384X	NODE1144X	NODE857X	0.811701
NODE1385X	NODE516X	NODE1298X	0.811420
NODE1386X	NODE1381X	NODE1009X	0.811289
NODE1387X	NODE1179X	NODE1262X	0.811233
NODE1388X	GENE1406X	GENE1249X	0.810768
NODE1389X	GENE1411X	NODE1021X	0.810669
NODE1390X	GENE1402X	NODE1183X	0.810516
NODE1391X	NODE1104X	GENE628X	0.810346
NODE1392X	NODE1007X	NODE1098X	0.810074
NODE1393X	NODE1053X	NODE1363X	0.809833
NODE1394X	NODE1114X	NODE1258X	0.809728
NODE1395X	GENE457X	NODE1288X	0.809481
NODE1396X	GENE542X	GENE378X	0.809306
NODE1397X	NODE436X	GENE124X	0.809267
NODE1398X	GENE408X	GENE1612X	0.809207
NODE1399X	NODE775X	NODE1180X	0.808943
NODE1400X	NODE862X	NODE866X	0.808897
NODE1401X	NODE1096X	GENE1845X	0.808888
NODE1402X	GENE651X	NODE1003X	0.808860
NODE1403X	NODE847X	NODE984X	0.808809
NODE1404X	NODE875X	GENE1356X	0.808628
NODE1405X	GENE1337X	GENE287X	0.808503
NODE1406X	NODE1067X	NODE1018X	0.808329
NODE1407X	GENE1083X	NODE1226X	0.808313
NODE1408X	GENE724X	NODE631X	0.807703
NODE1409X	NODE1111X	NODE1064X	0.807589
NODE1410X	NODE372X	NODE768X	0.807491
NODE1411X	NODE1175X	GENE1212X	0.807148
NODE1412X	NODE687X	NODE1169X	0.807023
NODE1413X	GENE490X	GENE1876X	0.807002
NODE1414X	GENE936X	NODE1037X	0.806595
NODE1415X	NODE1089X	GENE947X	0.806400
NODE1416X	NODE1091X	NODE1368X	0.806214
NODE1417X	NODE709X	NODE819X	0.805677
NODE1418X	NODE1065X	GENE1251X	0.805392
NODE1419X	NODE1188X	GENE9X	0.805311
NODE1420X	NODE1341X	GENE168X	0.804943
NODE1421X	NODE1105X	NODE1243X	0.804419
NODE1422X	NODE948X	GENE649X	0.804370
NODE1423X	GENE322X	NODE1257X	0.803884
NODE1424X	NODE1017X	NODE1079X	0.802669
NODE1425X	GENE644X	NODE996X	0.802465
NODE1426X	GENE401X	NODE953X	0.802412
NODE1427X	NODE1038X	NODE467X	0.802349
NODE1428X	NODE1132X	NODE1299X	0.802004
NODE1429X	GENE1202X	NODE1120X	0.801898
NODE1430X	NODE977X	GENE1505X	0.801464
NODE1431X	GENE960X	GENE1369X	0.800872
NODE1432X	NODE884X	NODE1125X	0.800708
NODE1433X	NODE1354X	NODE1058X	0.800280
NODE1434X	NODE985X	NODE1301X	0.799467
NODE1435X	GENE210X	NODE1126X	0.798934
NODE1436X	GENE547X	NODE1300X	0.798420
NODE1437X	NODE1307X	NODE788X	0.798120
NODE1438X	NODE1094X	NODE1337X	0.797510
NODE1439X	GENE608X	GENE1267X	0.796928
NODE1440X	NODE963X	GENE1082X	0.796721
NODE1441X	NODE1002X	NODE927X	0.795787
NODE1442X	GENE1432X	NODE992X	0.795618
NODE1443X	NODE1197X	NODE773X	0.795054
NODE1444X	GENE367X	NODE873X	0.795028
NODE1445X	GENE588X	NODE1033X	0.795028
NODE1446X	NODE1047X	NODE1248X	0.794609
NODE1447X	NODE1287X	NODE1297X	0.794581
NODE1448X	NODE1315X	GENE567X	0.794532
NODE1449X	NODE1128X	NODE1264X	0.794469
NODE1450X	NODE1146X	NODE807X	0.794173
NODE1451X	NODE1219X	NODE1320X	0.792981
NODE1452X	NODE724X	NODE1193X	0.792836
NODE1453X	NODE1329X	NODE1054X	0.792699
NODE1454X	NODE419X	NODE781X	0.792642
NODE1455X	NODE753X	NODE1069X	0.792563
NODE1456X	NODE960X	GENE125X	0.792391
NODE1457X	NODE1023X	NODE782X	0.792196
NODE1458X	NODE1063X	GENE1130X	0.791497
NODE1459X	NODE869X	NODE1153X	0.791472
NODE1460X	NODE739X	NODE651X	0.790919
NODE1461X	GENE1644X	NODE967X	0.790581
NODE1462X	NODE1108X	NODE1203X	0.790578
NODE1463X	NODE1092X	NODE1379X	0.790199
NODE1464X	NODE1106X	NODE692X	0.790164
NODE1465X	NODE440X	NODE1041X	0.789973
NODE1466X	NODE1325X	GENE1633X	0.789916
NODE1467X	NODE1286X	NODE1353X	0.789753
NODE1468X	NODE800X	NODE1281X	0.789324
NODE1469X	NODE1200X	GENE1254X	0.788346
NODE1470X	NODE505X	NODE1260X	0.788098
NODE1471X	NODE797X	GENE1500X	0.787928
NODE1472X	NODE1229X	GENE1611X	0.787585
NODE1473X	NODE1123X	GENE925X	0.787245
NODE1474X	NODE1269X	NODE1321X	0.786322
NODE1475X	NODE1196X	NODE1296X	0.785896
NODE1476X	NODE1331X	NODE1277X	0.785815
NODE1477X	NODE901X	GENE871X	0.785664
NODE1478X	NODE1138X	NODE1448X	0.785582
NODE1479X	NODE522X	NODE1339X	0.785400
NODE1480X	NODE685X	GENE1301X	0.784837
NODE1481X	NODE1145X	NODE1293X	0.784670
NODE1482X	NODE683X	NODE1303X	0.784657
NODE1483X	GENE1648X	NODE1334X	0.784320
NODE1484X	NODE1147X	NODE1253X	0.783641
NODE1485X	GENE454X	NODE1060X	0.782821
NODE1486X	NODE1386X	NODE1221X	0.782170
NODE1487X	GENE1295X	NODE1429X	0.781503
NODE1488X	NODE991X	NODE1309X	0.781334
NODE1489X	NODE603X	GENE1456X	0.780783
NODE1490X	GENE1621X	NODE1322X	0.780532
NODE1491X	NODE1154X	GENE35X	0.780283
NODE1492X	NODE802X	NODE1202X	0.780068
NODE1493X	NODE573X	NODE895X	0.779950
NODE1494X	NODE1140X	NODE1027X	0.779945
NODE1495X	NODE999X	NODE1240X	0.779687
NODE1496X	NODE1044X	GENE1313X	0.778305
NODE1497X	NODE892X	NODE1110X	0.778150
NODE1498X	NODE641X	NODE1378X	0.777868
NODE1499X	NODE1078X	NODE1279X	0.777754
NODE1500X	NODE1380X	NODE1479X	0.777638
NODE1501X	GENE489X	NODE993X	0.776785
NODE1502X	NODE1349X	NODE1280X	0.775440
NODE1503X	NODE1468X	NODE1082X	0.775332
NODE1504X	NODE1254X	NODE1032X	0.774784
NODE1505X	GENE1824X	NODE640X	0.774662
NODE1506X	NODE1365X	NODE1369X	0.772644
NODE1507X	NODE324X	NODE795X	0.772371
NODE1508X	NODE829X	NODE1350X	0.771894
NODE1509X	NODE1366X	NODE1250X	0.771572
NODE1510X	NODE1427X	NODE1433X	0.770788
NODE1511X	NODE1019X	NODE624X	0.770724
NODE1512X	NODE1407X	NODE1115X	0.770417
NODE1513X	NODE1155X	NODE1328X	0.770151
NODE1514X	NODE1122X	NODE1360X	0.769718
NODE1515X	NODE1435X	NODE613X	0.769511
NODE1516X	NODE674X	NODE1161X	0.769382
NODE1517X	GENE1549X	GENE258X	0.769311
NODE1518X	GENE190X	GENE176X	0.769068
NODE1519X	NODE729X	NODE1302X	0.768815
NODE1520X	GENE1170X	NODE1455X	0.768340
NODE1521X	NODE1450X	NODE1291X	0.767880
NODE1522X	NODE1235X	GENE6X	0.767467
NODE1523X	NODE1087X	NODE790X	0.767275
NODE1524X	NODE695X	NODE1373X	0.767114
NODE1525X	GENE803X	NODE1481X	0.766590
NODE1526X	GENE1418X	NODE852X	0.766409
NODE1527X	GENE1049X	GENE1311X	0.766392
NODE1528X	NODE1142X	NODE1256X	0.765768
NODE1529X	GENE1366X	NODE994X	0.765763
NODE1530X	GENE946X	NODE1081X	0.765651
NODE1531X	NODE1454X	NODE751X	0.765330
NODE1532X	NODE680X	NODE1411X	0.764759
NODE1533X	NODE752X	NODE1457X	0.764556
NODE1534X	NODE1495X	NODE1204X	0.764433
NODE1535X	NODE982X	NODE1097X	0.763682
NODE1536X	NODE940X	NODE1447X	0.763067
NODE1537X	NODE670X	GENE730X	0.762938
NODE1538X	GENE1688X	NODE792X	0.762676
NODE1539X	NODE1001X	NODE1391X	0.762507
NODE1540X	GENE1015X	GENE503X	0.762492
NODE1541X	NODE707X	NODE1220X	0.762032
NODE1542X	NODE1211X	NODE1316X	0.762002
NODE1543X	GENE668X	NODE731X	0.761498
NODE1544X	NODE1376X	NODE1129X	0.760904
NODE1545X	GENE1507X	NODE1344X	0.760744
NODE1546X	GENE1046X	GENE1087X	0.760574
NODE1547X	NODE1150X	NODE1362X	0.760457
NODE1548X	NODE1072X	GENE467X	0.760435
NODE1549X	NODE1415X	NODE1333X	0.760279
NODE1550X	NODE1176X	NODE1230X	0.760236
NODE1551X	NODE1178X	NODE1270X	0.760087
NODE1552X	NODE1100X	NODE1187X	0.759786
NODE1553X	NODE742X	NODE883X	0.758813
NODE1554X	NODE1417X	NODE1437X	0.758233
NODE1555X	NODE907X	GENE1825X	0.758195
NODE1556X	NODE1199X	NODE1357X	0.758166
NODE1557X	NODE514X	GENE1409X	0.758072
NODE1558X	NODE1182X	NODE1195X	0.757513
NODE1559X	NODE1458X	NODE1266X	0.757253
NODE1560X	NODE1011X	NODE746X	0.756737
NODE1561X	NODE629X	NODE1449X	0.756579
NODE1562X	NODE1527X	NODE1224X	0.756307
NODE1563X	NODE668X	NODE1289X	0.755952
NODE1564X	NODE1361X	NODE1403X	0.755292
NODE1565X	NODE1355X	NODE1239X	0.755288
NODE1566X	NODE1346X	NODE1487X	0.755177
NODE1567X	NODE1249X	NODE1313X	0.754886
NODE1568X	NODE1284X	NODE1276X	0.752984
NODE1569X	NODE663X	NODE1278X	0.752976
NODE1570X	NODE1410X	NODE911X	0.752733
NODE1571X	NODE1263X	NODE1046X	0.751076
NODE1572X	NODE1372X	NODE1102X	0.751076
NODE1573X	NODE1130X	GENE1092X	0.751018
NODE1574X	NODE1272X	NODE916X	0.750936
NODE1575X	NODE761X	NODE1441X	0.750077
NODE1576X	NODE1401X	NODE1251X	0.750065
NODE1577X	GENE1523X	GENE183X	0.749770
NODE1578X	NODE1404X	NODE1431X	0.749020
NODE1579X	NODE1565X	NODE1012X	0.748886
NODE1580X	NODE1338X	NODE1399X	0.748862
NODE1581X	NODE803X	NODE1139X	0.748475
NODE1582X	NODE407X	NODE1488X	0.748425
NODE1583X	NODE1475X	GENE108X	0.747409
NODE1584X	NODE1469X	NODE1509X	0.745328
NODE1585X	NODE1472X	NODE1034X	0.744703
NODE1586X	NODE1370X	NODE1352X	0.743365
NODE1587X	NODE432X	GENE1712X	0.742294
NODE1588X	NODE1405X	GENE1277X	0.741786
NODE1589X	NODE1520X	NODE1476X	0.741110
NODE1590X	NODE1534X	NODE1356X	0.741059
NODE1591X	NODE1505X	NODE279X	0.740926
NODE1592X	NODE995X	NODE1113X	0.740494
NODE1593X	GENE1320X	NODE1385X	0.740478
NODE1594X	NODE1408X	NODE1552X	0.740176
NODE1595X	NODE1490X	NODE1028X	0.740158
NODE1596X	NODE1406X	NODE1418X	0.738559
NODE1597X	NODE1518X	NODE1393X	0.738375
NODE1598X	NODE1351X	NODE649X	0.738314
NODE1599X	NODE1246X	NODE1294X	0.738194
NODE1600X	NODE1559X	NODE1584X	0.737976
NODE1601X	NODE1323X	NODE1484X	0.736811
NODE1602X	NODE886X	NODE1521X	0.736503
NODE1603X	NODE1252X	NODE1388X	0.735835
NODE1604X	NODE1074X	NODE1236X	0.735044
NODE1605X	NODE1336X	GENE1319X	0.735010
NODE1606X	GENE434X	NODE1567X	0.734766
NODE1607X	NODE863X	NODE658X	0.734095
NODE1608X	NODE980X	NODE1465X	0.733913
NODE1609X	NODE1543X	NODE871X	0.733323
NODE1610X	NODE1327X	NODE1425X	0.733318
NODE1611X	NODE1117X	NODE1525X	0.733304
NODE1612X	NODE1485X	NODE1191X	0.733273
NODE1613X	NODE1601X	NODE1314X	0.732290
NODE1614X	NODE1247X	NODE1324X	0.732232
NODE1615X	NODE1374X	NODE1400X	0.731154
NODE1616X	NODE1585X	NODE834X	0.729818
NODE1617X	NODE1216X	NODE1157X	0.729431
NODE1618X	NODE1508X	NODE1432X	0.728905
NODE1619X	NODE1550X	NODE1163X	0.728816
NODE1620X	NODE1305X	NODE1486X	0.728777
NODE1621X	NODE1493X	NODE941X	0.727517
NODE1622X	GENE235X	NODE1420X	0.726486
NODE1623X	NODE1583X	NODE1345X	0.726392
NODE1624X	NODE175X	NODE1390X	0.726290
NODE1625X	NODE1375X	NODE1335X	0.724388
NODE1626X	NODE1519X	NODE1568X	0.723044
NODE1627X	GENE696X	NODE1318X	0.722972
NODE1628X	NODE1042X	NODE1319X	0.722380
NODE1629X	GENE393X	NODE1273X	0.722373
NODE1630X	NODE1439X	NODE1107X	0.722273
NODE1631X	NODE1149X	NODE1499X	0.721595
NODE1632X	NODE958X	NODE1477X	0.721279
NODE1633X	NODE1398X	NODE1135X	0.720363
NODE1634X	NODE903X	NODE1271X	0.717622
NODE1635X	NODE1453X	NODE1463X	0.717619
NODE1636X	NODE1459X	NODE1478X	0.717142
NODE1637X	NODE484X	NODE1582X	0.716770
NODE1638X	NODE1255X	NODE1597X	0.716424
NODE1639X	NODE1311X	NODE1419X	0.714544
NODE1640X	NODE1359X	GENE906X	0.713466
NODE1641X	NODE1511X	NODE1384X	0.711860
NODE1642X	NODE1259X	NODE1225X	0.709646
NODE1643X	NODE1537X	NODE1539X	0.709292
NODE1644X	NODE1555X	NODE1292X	0.708754
NODE1645X	NODE1101X	NODE1466X	0.708625
NODE1646X	NODE1500X	NODE1549X	0.708271
NODE1647X	NODE1207X	NODE1342X	0.708255
NODE1648X	NODE1502X	NODE1569X	0.708125
NODE1649X	NODE1274X	NODE1445X	0.706538
NODE1650X	NODE1152X	NODE1442X	0.706408
NODE1651X	NODE1492X	NODE1348X	0.706097
NODE1652X	NODE1160X	NODE1416X	0.704928
NODE1653X	NODE1576X	NODE1389X	0.704001
NODE1654X	NODE1443X	NODE1599X	0.702579
NODE1655X	NODE1507X	NODE1310X	0.701566
NODE1656X	NODE1424X	NODE1430X	0.700331
NODE1657X	NODE983X	NODE1503X	0.700118
NODE1658X	NODE1491X	NODE1444X	0.698826
NODE1659X	NODE1496X	NODE1056X	0.698785
NODE1660X	NODE1434X	NODE1580X	0.698265
NODE1661X	NODE1526X	NODE1607X	0.697396
NODE1662X	NODE1332X	GENE824X	0.697063
NODE1663X	NODE1440X	NODE1483X	0.697036
NODE1664X	NODE846X	NODE615X	0.696309
NODE1665X	GENE600X	NODE1658X	0.695275
NODE1666X	NODE1473X	NODE1587X	0.694423
NODE1667X	NODE1192X	NODE1460X	0.693961
NODE1668X	NODE1462X	NODE1392X	0.693876
NODE1669X	NODE1308X	NODE1523X	0.693514
NODE1670X	NODE1228X	NODE1639X	0.692927
NODE1671X	NODE1013X	NODE1586X	0.691938
NODE1672X	NODE1209X	NODE1428X	0.691566
NODE1673X	NODE1474X	NODE1506X	0.689079
NODE1674X	NODE1031X	NODE1638X	0.687218
NODE1675X	NODE1642X	NODE1548X	0.686218
NODE1676X	NODE1632X	NODE1452X	0.685760
NODE1677X	NODE1409X	NODE1617X	0.685587
NODE1678X	NODE1566X	NODE1593X	0.685363
NODE1679X	NODE1194X	NODE1637X	0.684591
NODE1680X	NODE1421X	NODE1532X	0.684388
NODE1681X	NODE1546X	NODE1451X	0.684321
NODE1682X	NODE1561X	NODE1536X	0.683953
NODE1683X	NODE1414X	NODE1470X	0.682902
NODE1684X	NODE1141X	NODE1275X	0.681756
NODE1685X	NODE1265X	NODE1317X	0.681563
NODE1686X	GENE681X	NODE1621X	0.679651
NODE1687X	NODE1283X	NODE1285X	0.679238
NODE1688X	NODE1541X	NODE1482X	0.678646
NODE1689X	NODE1397X	NODE1514X	0.678069
NODE1690X	GENE1113X	NODE1664X	0.676731
NODE1691X	NODE1655X	NODE1232X	0.674781
NODE1692X	NODE1501X	NODE1611X	0.674516
NODE1693X	NODE1267X	NODE1382X	0.673919
NODE1694X	NODE1659X	NODE1608X	0.672819
NODE1695X	NODE1573X	NODE1570X	0.672420
NODE1696X	NODE1590X	NODE1545X	0.671614
NODE1697X	NODE1186X	NODE1396X	0.671460
NODE1698X	NODE1383X	NODE1636X	0.670898
NODE1699X	NODE1602X	NODE1494X	0.669139
NODE1700X	NODE1649X	NODE1581X	0.667689
NODE1701X	NODE1387X	NODE1618X	0.667338
NODE1702X	GENE117X	NODE1674X	0.666925
NODE1703X	NODE1516X	NODE1628X	0.666349
NODE1704X	NODE1295X	NODE1610X	0.666079
NODE1705X	NODE1571X	NODE1412X	0.664816
NODE1706X	NODE1530X	NODE1513X	0.662937
NODE1707X	GENE346X	NODE1633X	0.662085
NODE1708X	NODE1538X	NODE1446X	0.661851
NODE1709X	NODE1668X	NODE1531X	0.661341
NODE1710X	NODE1600X	NODE1394X	0.661243
NODE1711X	NODE1395X	NODE1671X	0.659764
NODE1712X	NODE1015X	NODE1489X	0.659468
NODE1713X	NODE1515X	NODE1422X	0.659407
NODE1714X	NODE1172X	NODE1591X	0.659399
NODE1715X	NODE1377X	NODE1233X	0.657212
NODE1716X	GENE1400X	NODE1605X	0.656702
NODE1717X	NODE1647X	NODE1510X	0.654174
NODE1718X	NODE1312X	NODE1604X	0.653120
NODE1719X	NODE1218X	NODE1347X	0.652398
NODE1720X	NODE1371X	NODE1653X	0.652311
NODE1721X	NODE1304X	NODE1522X	0.651828
NODE1722X	NODE1615X	NODE1173X	0.651786
NODE1723X	NODE1461X	NODE1558X	0.651529
NODE1724X	NODE1480X	NODE1652X	0.651133
NODE1725X	NODE1625X	NODE1619X	0.650382
NODE1726X	NODE1589X	NODE1620X	0.647626
NODE1727X	NODE1080X	NODE1627X	0.644899
NODE1728X	NODE1696X	NODE1626X	0.644623
NODE1729X	NODE1547X	NODE1613X	0.643203
NODE1730X	NODE1512X	NODE1669X	0.643032
NODE1731X	NODE1595X	NODE1660X	0.639766
NODE1732X	NODE1198X	NODE1544X	0.638643
NODE1733X	NODE1560X	NODE1423X	0.637772
NODE1734X	NODE1426X	NODE1648X	0.637251
NODE1735X	NODE1471X	NODE1498X	0.636376
NODE1736X	NODE1623X	NODE1679X	0.635861
NODE1737X	NODE1456X	NODE1529X	0.635394
NODE1738X	NODE1326X	NODE1702X	0.632384
NODE1739X	NODE1693X	NODE1367X	0.631643
NODE1740X	NODE1616X	NODE1564X	0.631055
NODE1741X	NODE1710X	NODE1722X	0.629923
NODE1742X	NODE1306X	NODE1402X	0.629737
NODE1743X	NODE1167X	NODE1640X	0.628602
NODE1744X	NODE1413X	NODE1697X	0.625279
NODE1745X	NODE1624X	NODE1358X	0.623754
NODE1746X	NODE1467X	NODE1596X	0.621972
NODE1747X	NODE1575X	NODE1665X	0.621823
NODE1748X	NODE1707X	NODE1533X	0.620524
NODE1749X	NODE1644X	NODE1656X	0.620092
NODE1750X	NODE1234X	NODE1724X	0.619601
NODE1751X	NODE1528X	NODE1699X	0.619231
NODE1752X	NODE675X	NODE1563X	0.618620
NODE1753X	NODE1634X	NODE1675X	0.615753
NODE1754X	NODE1436X	NODE1622X	0.615682
NODE1755X	NODE1542X	NODE1717X	0.614546
NODE1756X	NODE1745X	NODE1682X	0.614094
NODE1757X	NODE1588X	NODE1592X	0.613798
NODE1758X	NODE1635X	NODE1731X	0.611291
NODE1759X	NODE1667X	NODE1189X	0.604942
NODE1760X	NODE1497X	NODE1666X	0.603617
NODE1761X	NODE1598X	NODE1651X	0.602340
NODE1762X	NODE1556X	NODE1662X	0.598438
NODE1763X	NODE1609X	NODE1657X	0.598264
NODE1764X	NODE1553X	NODE1728X	0.597856
NODE1765X	NODE1524X	NODE1612X	0.596355
NODE1766X	NODE1504X	NODE1711X	0.596195
NODE1767X	NODE1438X	NODE1709X	0.595049
NODE1768X	NODE1551X	NODE1701X	0.593604
NODE1769X	NODE1603X	NODE1746X	0.591969
NODE1770X	NODE1708X	NODE1641X	0.590885
NODE1771X	NODE1606X	NODE1692X	0.590663
NODE1772X	NODE1700X	NODE1645X	0.590249
NODE1773X	NODE1712X	NODE1630X	0.585869
NODE1774X	NODE1464X	NODE1681X	0.584665
NODE1775X	NODE1720X	NODE1554X	0.584488
NODE1776X	NODE1737X	NODE1719X	0.584419
NODE1777X	NODE1654X	NODE1673X	0.584251
NODE1778X	NODE1687X	NODE1330X	0.583200
NODE1779X	NODE1672X	NODE1688X	0.583108
NODE1780X	NODE1723X	NODE1694X	0.578904
NODE1781X	NODE1631X	NODE1747X	0.578100
NODE1782X	NODE1726X	NODE1677X	0.574219
NODE1783X	NODE1689X	NODE1629X	0.568126
NODE1784X	NODE1704X	NODE1646X	0.567968
NODE1785X	NODE1685X	NODE1756X	0.567810
NODE1786X	NODE1579X	NODE1721X	0.566343
NODE1787X	NODE1752X	NODE1680X	0.565871
NODE1788X	NODE1705X	NODE1766X	0.564676
NODE1789X	NODE1751X	NODE1231X	0.557070
NODE1790X	NODE1748X	NODE1750X	0.553570
NODE1791X	NODE1718X	NODE1738X	0.552365
NODE1792X	NODE1577X	NODE1678X	0.551810
NODE1793X	NODE1686X	NODE1733X	0.550360
NODE1794X	NODE1743X	NODE1594X	0.549978
NODE1795X	NODE1706X	NODE1775X	0.549354
NODE1796X	NODE1572X	NODE1741X	0.548035
NODE1797X	NODE1364X	NODE1749X	0.546929
NODE1798X	NODE1736X	NODE1772X	0.546810
NODE1799X	NODE1734X	NODE1690X	0.538365
NODE1800X	NODE1729X	NODE1661X	0.536699
NODE1801X	NODE1789X	NODE1715X	0.529820
NODE1802X	NODE1650X	NODE1757X	0.523441
NODE1803X	NODE1735X	NODE1725X	0.523299
NODE1804X	NODE1740X	NODE1780X	0.520046
NODE1805X	NODE1727X	NODE1771X	0.519793
NODE1806X	NODE1535X	NODE1663X	0.517262
NODE1807X	NODE1716X	NODE1761X	0.514470
NODE1808X	NODE1762X	NODE1758X	0.514379
NODE1809X	NODE1684X	NODE1714X	0.511411
NODE1810X	NODE1784X	NODE1770X	0.508371
NODE1811X	NODE1562X	NODE1790X	0.507218
NODE1812X	NODE1764X	NODE1788X	0.506235
NODE1813X	NODE1765X	NODE1801X	0.504956
NODE1814X	NODE1754X	NODE1778X	0.503002
NODE1815X	NODE1777X	NODE1779X	0.500571
NODE1816X	NODE1767X	NODE1676X	0.499898
NODE1817X	NODE1774X	NODE1763X	0.497464
NODE1818X	NODE1792X	NODE1540X	0.492719
NODE1819X	NODE1713X	NODE1670X	0.490263
NODE1820X	NODE1703X	NODE1786X	0.489518
NODE1821X	NODE1517X	NODE1799X	0.487696
NODE1822X	NODE1732X	NODE1691X	0.485268
NODE1823X	NODE1698X	NODE1782X	0.485216
NODE1824X	NODE1759X	NODE1769X	0.484646
NODE1825X	NODE1614X	NODE1739X	0.483631
NODE1826X	NODE1744X	NODE1810X	0.473457
NODE1827X	NODE1815X	NODE1809X	0.467158
NODE1828X	NODE1791X	NODE1760X	0.464714
NODE1829X	NODE1808X	NODE1768X	0.463849
NODE1830X	NODE1343X	NODE1823X	0.462238
NODE1831X	NODE1783X	NODE1818X	0.458553
NODE1832X	NODE1794X	NODE1730X	0.453663
NODE1833X	NODE1683X	NODE1811X	0.448548
NODE1834X	NODE1695X	NODE1806X	0.443374
NODE1835X	NODE1787X	NODE1805X	0.441492
NODE1836X	NODE1795X	NODE1578X	0.441473
NODE1837X	NODE1643X	NODE1828X	0.436313
NODE1838X	NODE1557X	NODE1820X	0.418795
NODE1839X	NODE1574X	NODE1832X	0.414128
NODE1840X	NODE1797X	NODE1796X	0.414048
NODE1841X	NODE1793X	NODE1834X	0.406981
NODE1842X	NODE1824X	NODE1781X	0.405089
NODE1843X	NODE1798X	NODE1812X	0.403566
NODE1844X	NODE1800X	NODE1776X	0.400907
NODE1845X	NODE1802X	NODE1755X	0.397430
NODE1846X	NODE1804X	NODE1816X	0.396562
NODE1847X	NODE1785X	NODE1833X	0.391698
NODE1848X	NODE1817X	NODE1819X	0.386008
NODE1849X	NODE1845X	NODE1814X	0.374163
NODE1850X	NODE1742X	NODE1803X	0.372930
NODE1851X	NODE1827X	NODE1813X	0.369605
NODE1852X	NODE1837X	NODE1830X	0.357393
NODE1853X	NODE1850X	NODE1848X	0.344705
NODE1854X	NODE1822X	NODE1773X	0.338878
NODE1855X	NODE1807X	NODE1849X	0.330222
NODE1856X	NODE1838X	NODE1840X	0.329451
NODE1857X	NODE1753X	NODE1839X	0.314760
NODE1858X	NODE1844X	NODE1826X	0.310799
NODE1859X	NODE1846X	NODE1825X	0.303079
NODE1860X	NODE1829X	NODE1855X	0.291186
NODE1861X	NODE1831X	NODE1856X	0.280279
NODE1862X	NODE1835X	NODE1847X	0.243429
NODE1863X	NODE1842X	NODE1854X	0.232964
NODE1864X	NODE1851X	NODE1857X	0.224821
NODE1865X	NODE1843X	NODE1821X	0.222376
NODE1866X	NODE1853X	NODE1836X	0.210732
NODE1867X	NODE1858X	NODE1864X	0.184862
NODE1868X	NODE1866X	NODE1859X	0.122830
NODE1869X	NODE1841X	NODE1868X	0.079614
NODE1870X	NODE1863X	NODE1860X	0.062136
NODE1871X	NODE1861X	NODE1862X	0.034959
NODE1872X	NODE1870X	NODE1867X	0.023584
NODE1873X	NODE1852X	NODE1865X	-0.000630
NODE1874X	NODE1873X	NODE1872X	-0.040804
NODE1875X	NODE1869X	NODE1871X	-0.056537
NODE1876X	NODE1874X	NODE1875X	-0.072971
