# Supplementary material for: Two glycosyltransferases involved in anthocyanin modification delineated by transcriptome independent component analysis in Arabidopsis thaliana
Source: Plant J. 2011 Oct 14;69(1):154–67. doi: 10.1111/j.1365-313X.2011.04779.x (PMC3507004; doi:10.1111/j.1365-313X.2011.04779.x)
Supplement: Supplementary file 7 [file tpj0069-0154-SD4.jtv]

<DocumentConfig><UrlExtractor/><ArrayUrlExtractor/><MainView><ColorExtractor><ColorSet/></ColorExtractor><ArrayDrawer/><GlobalXMap><FixedMap type="Fixed" scale="22.0"/><FillMap type="Fill"/><NullMap type="Null"/></GlobalXMap><GlobalYMap><FixedMap type="Fixed"/><FillMap type="Fill"/><NullMap type="Null"/></GlobalYMap><ZoomXMap><FixedMap type="Fixed"/><FillMap type="Fill"/><NullMap type="Null"/></ZoomXMap><ZoomYMap><FixedMap type="Fixed"/><FillMap type="Fill"/><NullMap type="Null"/></ZoomYMap><TextView><TextView><GeneSummary/></TextView><TextView><GeneSummary/></TextView><TextView><GeneSummary/></TextView><TextView><GeneSummary included="1,2"/></TextView><Dividers Position0="68" Position1="50" Position2="50"/><Selection index="1"/><Selection index="2"/></TextView><ArrayNameView><ArraySummary included="0"/></ArrayNameView><AtrSummary included=""/><GtrSummary included="0,3"/></MainView><Views><View type="Dendrogram" dock="1"><ColorExtractor><ColorSet/></ColorExtractor><ArrayDrawer/><GlobalXMap><FixedMap type="Fixed" scale="22.0"/><FillMap type="Fill"/><NullMap type="Null"/></GlobalXMap><GlobalYMap><FixedMap type="Fixed"/><FillMap type="Fill"/><NullMap type="Null"/></GlobalYMap><ZoomXMap><FixedMap type="Fixed"/><FillMap type="Fill"/><NullMap type="Null"/></ZoomXMap><ZoomYMap><FixedMap type="Fixed"/><FillMap type="Fill"/><NullMap type="Null"/></ZoomYMap><TextView><TextView><GeneSummary/></TextView><TextView><GeneSummary/></TextView><TextView><GeneSummary/></TextView><TextView><GeneSummary included="1,2"/></TextView><Dividers Position0="77" Position1="50" Position2="50"/><Selection index="1"/><Selection index="2"/></TextView><ArrayNameView><ArraySummary included="0"/></ArrayNameView><AtrSummary included=""/><GtrSummary included="0,3"/></View></Views></DocumentConfig>
